# Supplementary material for: GSNOR plays roles in growth, pathogenicity, and stress resistance by modulating mitochondrial protein COX6B S-nitrosylation in Colletotrichum gloeosporioides
Source: mBio. 2025 May 23;16(6):e01269-25. doi: 10.1128/mbio.01269-25 (PMC12153361; doi:10.1128/mbio.01269-25)
Supplement: Supplemental Tables — Tables S1 to S3. [file mbio.01269-25-s0002.xlsx]

## Sheet: Table S1
Table S1 Proteomic analysis of S-Nitrosylation-modified residues.
Protein accession	Position	Amino acid	ΔCgGSNOR/WT Ratio	P value	Regulated Type	Protein description	Modified sequence	Mass error [ppm]	WT1_Intensity	WT2_Intensity	WT3_Intensity	ΔCgGSNOR1_Intensity	ΔCgGSNOR2_Intensity	ΔCgGSNOR_Intensity	Relative_WT1	Relative_WT2	Relative_WT3	Relative_ΔCgGSNOR1	Relative_ΔCgGSNOR2	Relative_ΔCgGSNOR3	KEGG KO No.	KEGG pathway	Biological Process	Cellular Component	Molecular Function	KOG category	KOG NO.	KOG description
ELA26890.1	89	C	0.370545	1.02208e-05	Down	dihydroxy-acid dehydratase [Colletotrichum fructicola Nara gc5]	AQVGISSVWYEGNPC(1)NMHLLDLSNLVR	-0.5475	38653	31425	41999	15759	12796	17100	1.43371	1.57929	1.47936	0.555473	0.53356	0.575584	K01687	map00290 Valine, leucine and isoleucine biosynthesis; map00770 Pantothenate and CoA biosynthesis; map01100 Metabolic pathways; map01110 Biosynthesis of secondary metabolites; map01210 2-Oxocarboxylic acid metabolism; map01230 Biosynthesis of amino acids	GO:0006082 organic acid metabolic process; GO:0006520 amino acid metabolic process; GO:0006549 isoleucine metabolic process; GO:0006551 leucine metabolic process; GO:0006573 valine metabolic process; GO:0006807 nitrogen compound metabolic process; GO:0008152 metabolic process; GO:0008652 amino acid biosynthetic process; GO:0009058 biosynthetic process; GO:0009081 branched-chain amino acid metabol…	GO:0005622 intracellular anatomical structure; GO:0005737 cytoplasm; GO:0005739 mitochondrion; GO:0043226 organelle; GO:0043227 membrane-bounded organelle; GO:0043229 intracellular organelle; GO:0043231 intracellular membrane-bounded organelle;	GO:0003824 catalytic activity; GO:0004160 dihydroxy-acid dehydratase activity; GO:0016829 lyase activity; GO:0016835 carbon-oxygen lyase activity; GO:0016836 hydro-lyase activity;	E	KOG2448	Dihydroxy-acid dehydratase
ELA28103.1	38	C	0.592712	0.000485503	Down	alcohol dehydrogenase, zinc-containing, putative [Colletotrichum fructicola Nara gc5]	TTIC(1)GTDLHIR	0.51467	15098	12865	17547	10306	9009	10177	1.17772	1.3597	1.29983	0.763961	0.79001	0.72041	K18369	map00650 Butanoate metabolism; map01100 Metabolic pathways				Q	KOG0024	Sorbitol dehydrogenase
ELA28103.1	154	C	0.752517	0.00113291	Down	alcohol dehydrogenase, zinc-containing, putative [Colletotrichum fructicola Nara gc5]	IPHAESSLHPVPAGADEAALVMLSDIFPTGYEC(0.965)GVLC(0.035)GK	0.62017	40654	32223	44741	32291	29821	34392	1.11081	1.19292	1.16091	0.838444	0.915988	0.852764	K18369	map00650 Butanoate metabolism; map01100 Metabolic pathways				Q	KOG0024	Sorbitol dehydrogenase
ELA33905.1	56	C	0.761198	0.049487	Down	hypothetical protein CGGC5_6231 [Colletotrichum fructicola Nara gc5]	TSDVQEVC(1)DTSGAIQGTATWTSIR	0.52016	103030	78994	139530	92042	69519	104840	1.02522	1.06501	1.3185	0.870354	0.777657	0.946707
ELA34182.1	122	C	0.673216	0.180857	None	nadh-ubiquinone oxidoreductase kda subunit [Colletotrichum fructicola Nara gc5]	C(1)VYENLK	2.343	55574	26196	29526	26557	20212	35511	1.67964	1.07273	0.847439	0.762749	0.686731	0.973966	K03952	map00190 Oxidative phosphorylation; map01100 Metabolic pathways		GO:0005622 intracellular anatomical structure; GO:0005737 cytoplasm; GO:0005739 mitochondrion; GO:0005740 mitochondrial envelope; GO:0005743 mitochondrial inner membrane; GO:0005746 mitochondrial respirasome; GO:0005747 mitochondrial respiratory chain complex I; GO:0016020 membrane; GO:0019866 organelle inner membrane; GO:0030964 NADH dehydrogenase complex; GO:0031090 organelle membrane; GO:00319…		C	KOG3458	NADH:ubiquinone oxidoreductase, NDUFA8/PGIV/19 kDa subunit
ELA28172.1	316	C	0.787694	0.00422211	None	alpha tubulin [Colletotrichum fructicola Nara gc5]	YMATC(1)LLYR	1.1268	59358	47299	70356	53557	42584	56307	1.05408	1.13803	1.18646	0.903787	0.850102	0.907384	K07374	map04145 Phagosome	GO:0000003 reproduction; GO:0000070 mitotic sister chromatid segregation; GO:0000226 microtubule cytoskeleton organization; GO:0000278 mitotic cell cycle; GO:0000280 nuclear division; GO:0000819 sister chromatid segregation; GO:0006810 transport; GO:0006996 organelle organization; GO:0007005 mitochondrion organization; GO:0007010 cytoskeleton organization; GO:0007017 microtubule-based process; GO…	GO:0000235 astral microtubule; GO:0000922 spindle pole; GO:0005622 intracellular anatomical structure; GO:0005634 nucleus; GO:0005737 cytoplasm; GO:0005815 microtubule organizing center; GO:0005816 spindle pole body; GO:0005818 aster; GO:0005819 spindle; GO:0005827 polar microtubule; GO:0005828 kinetochore microtubule; GO:0005856 cytoskeleton; GO:0005874 microtubule; GO:0005876 spindle microtubul…	GO:0005198 structural molecule activity; GO:0005200 structural constituent of cytoskeleton;	Z	KOG1376	Alpha tubulin
ELA28172.1	347	C	0.788129	0.0243416	None	alpha tubulin [Colletotrichum fructicola Nara gc5]	TIQFVDWC(1)PTGFK	-0.18391	122090	95311	156080	109720	88148	122820	1.02899	1.08839	1.24922	0.878768	0.835172	0.939369	K07374	map04145 Phagosome	GO:0000003 reproduction; GO:0000070 mitotic sister chromatid segregation; GO:0000226 microtubule cytoskeleton organization; GO:0000278 mitotic cell cycle; GO:0000280 nuclear division; GO:0000819 sister chromatid segregation; GO:0006810 transport; GO:0006996 organelle organization; GO:0007005 mitochondrion organization; GO:0007010 cytoskeleton organization; GO:0007017 microtubule-based process; GO…	GO:0000235 astral microtubule; GO:0000922 spindle pole; GO:0005622 intracellular anatomical structure; GO:0005634 nucleus; GO:0005737 cytoplasm; GO:0005815 microtubule organizing center; GO:0005816 spindle pole body; GO:0005818 aster; GO:0005819 spindle; GO:0005827 polar microtubule; GO:0005828 kinetochore microtubule; GO:0005856 cytoskeleton; GO:0005874 microtubule; GO:0005876 spindle microtubul…	GO:0005198 structural molecule activity; GO:0005200 structural constituent of cytoskeleton;	Z	KOG1376	Alpha tubulin
ELA32092.1	55	C	0.798365	0.0952752	None	mitochondrial intermembrane space translocase subunit [Colletotrichum fructicola Nara gc5]	ETGC(1)ISR	3.1033	12400	7971.5	15721	10968	8413.7	11637	1.08099	0.941565	1.30149	0.908628	0.824557	0.920616	K17777		GO:0006605 protein targeting; GO:0006626 protein targeting to mitochondrion; GO:0006810 transport; GO:0006839 mitochondrial transport; GO:0006886 intracellular protein transport; GO:0006996 organelle organization; GO:0007005 mitochondrion organization; GO:0007006 mitochondrial membrane organization; GO:0007007 inner mitochondrial membrane organization; GO:0008104 protein localization; GO:0009987 …	GO:0005622 intracellular anatomical structure; GO:0005737 cytoplasm; GO:0005739 mitochondrion; GO:0005740 mitochondrial envelope; GO:0005743 mitochondrial inner membrane; GO:0005758 mitochondrial intermembrane space; GO:0016020 membrane; GO:0019866 organelle inner membrane; GO:0031090 organelle membrane; GO:0031966 mitochondrial membrane; GO:0031967 organelle envelope; GO:0031970 organelle envelo…	GO:0005215 transporter activity; GO:0005488 binding; GO:0005515 protein binding; GO:0051082 unfolded protein binding;	U	KOG3479	Mitochondrial import inner membrane translocase, subunit TIM9
ELA25021.1	18	C	0.801829	0.0016207	None	cytochrome c heme lyase [Colletotrichum fructicola Nara gc5]	TAEALNTTPKPSAC(1)PIPHDQR	0.47381	41566	32354	47028	37237	29723	39106	1.07123	1.12975	1.15096	0.91196	0.86113	0.914583	K01764	map00860 Porphyrin metabolism; map01100 Metabolic pathways	GO:0006807 nitrogen compound metabolic process; GO:0006996 organelle organization; GO:0007005 mitochondrion organization; GO:0008152 metabolic process; GO:0009987 cellular process; GO:0016043 cellular component organization; GO:0017003 protein-heme linkage; GO:0017004 cytochrome complex assembly; GO:0017006 protein-tetrapyrrole linkage; GO:0018063 cytochrome c-heme linkage; GO:0019538 protein met…	GO:0005622 intracellular anatomical structure; GO:0005737 cytoplasm; GO:0005739 mitochondrion; GO:0005740 mitochondrial envelope; GO:0005743 mitochondrial inner membrane; GO:0005758 mitochondrial intermembrane space; GO:0016020 membrane; GO:0019866 organelle inner membrane; GO:0031090 organelle membrane; GO:0031966 mitochondrial membrane; GO:0031967 organelle envelope; GO:0031970 organelle envelo…	GO:0003824 catalytic activity; GO:0004408 holocytochrome-c synthase activity; GO:0016829 lyase activity; GO:0016846 carbon-sulfur lyase activity;	CO	KOG3996	Holocytochrome c synthase/heme-lyase
ELA37811.1	176	C	0.81633	0.432216	None	dihydrodipicolinate synthetase [Colletotrichum fructicola Nara gc5]	LTC(1)ANVGK	1.1587	1725.3	715.76	1102.1	1079	1046.5	939.57	1.52748	0.858593	0.926597	0.9078	1.04156	0.754878	K18123	map00330 Arginine and proline metabolism; map00630 Glyoxylate and dicarboxylate metabolism; map01100 Metabolic pathways
ELA33905.1	133	C	0.828955	0.298332	None	hypothetical protein CGGC5_6231 [Colletotrichum fructicola Nara gc5]	TIQTC(1)VPAVVEGENYASCSK	-0.41569	74446	52572	111130	74418	52568	86423	0.964551	0.922884	1.36733	0.916261	0.765663	1.01613
ELA34838.1	140	C	0.858582	0.0725687	None	ATP synthase subunit 5 [Colletotrichum fructicola Nara gc5]	LGLLPGVC(1)QK	0.24337	13987	12062	14243	13599	11261	13302	1.04305	1.21874	1.00865	0.963709	0.944041	0.90019	K02137	map00190 Oxidative phosphorylation; map01100 Metabolic pathways	GO:0006091 generation of precursor metabolites and energy; GO:0006119 oxidative phosphorylation; GO:0006139 nucleobase-containing compound metabolic process; GO:0006163 purine nucleotide metabolic process; GO:0006164 purine nucleotide biosynthetic process; GO:0006725 cellular aromatic compound metabolic process; GO:0006753 nucleoside phosphate metabolic process; GO:0006754 ATP biosynthetic proces…	GO:0000274 mitochondrial proton-transporting ATP synthase, stator stalk; GO:0000276 mitochondrial proton-transporting ATP synthase complex, coupling factor F(o); GO:0005622 intracellular anatomical structure; GO:0005737 cytoplasm; GO:0005739 mitochondrion; GO:0005740 mitochondrial envelope; GO:0005743 mitochondrial inner membrane; GO:0005753 mitochondrial proton-transporting ATP synthase complex;…	GO:0005198 structural molecule activity;	C	KOG1662	Mitochondrial F1F0-ATP synthase, subunit OSCP/ATP5
ELA33515.1	50	C	0.864519	0.0894774	None	disulfide isomerase [Colletotrichum fructicola Nara gc5]	PTLVEFFAPWC(0.915)GHC(0.085)K	0.24937	5161.1	4449.9	5866.6	4909.9	4032.2	5831.4	0.998154	1.16604	1.07746	0.902371	0.876657	1.02344	K09584	map04141 Protein processing in endoplasmic reticulum	GO:0006457 protein folding; GO:0006950 response to stress; GO:0006979 response to oxidative stress; GO:0008152 metabolic process; GO:0009987 cellular process; GO:0033554 cellular response to stress; GO:0034599 cellular response to oxidative stress; GO:0034975 protein folding in endoplasmic reticulum; GO:0034976 response to endoplasmic reticulum stress; GO:0042221 response to chemical; GO:0050896 …	GO:0005622 intracellular anatomical structure; GO:0005737 cytoplasm; GO:0005783 endoplasmic reticulum; GO:0012505 endomembrane system; GO:0043226 organelle; GO:0043227 membrane-bounded organelle; GO:0043229 intracellular organelle; GO:0043231 intracellular membrane-bounded organelle;	GO:0003756 protein disulfide isomerase activity; GO:0003824 catalytic activity; GO:0005488 binding; GO:0005515 protein binding; GO:0015035 protein-disulfide reductase activity; GO:0015036 disulfide oxidoreductase activity; GO:0016491 oxidoreductase activity; GO:0016667 oxidoreductase activity, acting on a sulfur group of donors; GO:0016853 isomerase activity; GO:0016860 intramolecular oxidoreduct…	O	KOG0191	Thioredoxin/protein disulfide isomerase
ELA24919.1	178	C	0.868103	0.000584824	None	C6 zinc finger domain-containing protein [Colletotrichum fructicola Nara gc5]	C(1)WHQYSDGGANSELR	0.26438	13900	9797.2	14429	12552	10494	12959	1.09701	1.04763	1.08141	0.941382	0.931041	0.928118
ELA28525.1	97	C	0.873991	0.00398891	None	disulfide isomerase related protein [Colletotrichum fructicola Nara gc5]	VAAIDCDDDANKPFC(1)GGMGVQGFPTLK	-0.40795	14981	11102	14927	13554	11215	14481	1.09204	1.0965	1.03331	0.938906	0.919028	0.957926	K09584	map04141 Protein processing in endoplasmic reticulum	GO:0006457 protein folding; GO:0006950 response to stress; GO:0008152 metabolic process; GO:0009987 cellular process; GO:0033554 cellular response to stress; GO:0034975 protein folding in endoplasmic reticulum; GO:0034976 response to endoplasmic reticulum stress; GO:0050896 response to stimulus; GO:0051716 cellular response to stimulus;	GO:0000322 storage vacuole; GO:0000323 lytic vacuole; GO:0000324 fungal-type vacuole; GO:0005622 intracellular anatomical structure; GO:0005737 cytoplasm; GO:0005773 vacuole; GO:0005783 endoplasmic reticulum; GO:0005788 endoplasmic reticulum lumen; GO:0012505 endomembrane system; GO:0031974 membrane-enclosed lumen; GO:0043226 organelle; GO:0043227 membrane-bounded organelle; GO:0043229 intracellu…	GO:0003756 protein disulfide isomerase activity; GO:0003824 catalytic activity; GO:0005488 binding; GO:0005515 protein binding; GO:0015035 protein-disulfide reductase activity; GO:0015036 disulfide oxidoreductase activity; GO:0016491 oxidoreductase activity; GO:0016667 oxidoreductase activity, acting on a sulfur group of donors; GO:0016671 oxidoreductase activity, acting on a sulfur group of dono…	O	KOG0191	Thioredoxin/protein disulfide isomerase
ELA35343.1	49	C	0.878895	0.0503012	None	pci domain-containing protein [Colletotrichum fructicola Nara gc5]	NVC(1)NVLCNR	-0.085294	6643.8	4629.6	7628.2	6451.3	5114.8	6433.7	1.05334	0.994502	1.14851	0.971982	0.911622	0.925658
ELA32773.1	149	C	0.88027	0.167612	None	hypothetical protein CGGC5_770 [Colletotrichum fructicola Nara gc5]	SC(1)SEHWEDFWFCMR	-0.30445	7456.2	5368.5	6546.4	5866.5	5848.8	6930	1.14747	1.1194	0.956724	0.85795	1.01187	0.96782
ELA34526.1	443	C	0.882721	0.0810114	None	prolyl-trna synthetase [Colletotrichum fructicola Nara gc5]	C(1)PSCESGILR	-1.0856	20861	15134	25295	20006	16758	21894	1.01751	1.00015	1.17165	0.927302	0.918878	0.969091	K01881	map00970 Aminoacyl-tRNA biosynthesis	GO:0006082 organic acid metabolic process; GO:0006139 nucleobase-containing compound metabolic process; GO:0006399 tRNA metabolic process; GO:0006412 translation; GO:0006418 tRNA aminoacylation for protein translation; GO:0006433 prolyl-tRNA aminoacylation; GO:0006518 peptide metabolic process; GO:0006520 amino acid metabolic process; GO:0006725 cellular aromatic compound metabolic process; GO:00…	GO:0005622 intracellular anatomical structure; GO:0005737 cytoplasm; GO:0005739 mitochondrion; GO:0043226 organelle; GO:0043227 membrane-bounded organelle; GO:0043229 intracellular organelle; GO:0043231 intracellular membrane-bounded organelle;	GO:0003824 catalytic activity; GO:0004812 aminoacyl-tRNA ligase activity; GO:0004827 proline-tRNA ligase activity; GO:0016874 ligase activity; GO:0016875 ligase activity, forming carbon-oxygen bonds; GO:0140098 catalytic activity, acting on RNA; GO:0140101 catalytic activity, acting on a tRNA;	J	KOG2324	Prolyl-tRNA synthetase
ELA31716.1	541	C	0.887914	0.12061	None	heat shock protein 70-like protein [Colletotrichum fructicola Nara gc5]	YSC(1)VDSDIHFK	1.161	48928	38710	61798	49246	40476	54901	0.973463	1.0435	1.1676	0.931087	0.905299	0.991239	K09486	map04141 Protein processing in endoplasmic reticulum	GO:0006457 protein folding; GO:0006605 protein targeting; GO:0006612 protein targeting to membrane; GO:0006620 post-translational protein targeting to endoplasmic reticulum membrane; GO:0006810 transport; GO:0006886 intracellular protein transport; GO:0006950 response to stress; GO:0006986 response to unfolded protein; GO:0008104 protein localization; GO:0009987 cellular process; GO:0010033 respo…	GO:0005622 intracellular anatomical structure; GO:0005737 cytoplasm; GO:0005783 endoplasmic reticulum; GO:0005788 endoplasmic reticulum lumen; GO:0012505 endomembrane system; GO:0031974 membrane-enclosed lumen; GO:0043226 organelle; GO:0043227 membrane-bounded organelle; GO:0043229 intracellular organelle; GO:0043231 intracellular membrane-bounded organelle; GO:0043233 organelle lumen; GO:0070013…	GO:0000166 nucleotide binding; GO:0000774 adenyl-nucleotide exchange factor activity; GO:0005488 binding; GO:0005515 protein binding; GO:0005524 ATP binding; GO:0017076 purine nucleotide binding; GO:0030234 enzyme regulator activity; GO:0030554 adenyl nucleotide binding; GO:0032553 ribonucleotide binding; GO:0032555 purine ribonucleotide binding; GO:0032559 adenyl ribonucleotide binding; GO:00356…	O	KOG0104	Molecular chaperones GRP170/SIL1, HSP70 superfamily
ELA29596.1	331	C	0.890397	0.0987769	None	t-complex protein 1 subunit delta [Colletotrichum fructicola Nara gc5]	DIERDEVEFIC(1)K	0.85519	51975	39752	63569	52042	41636	56999	0.99382	1.02987	1.1543	0.945638	0.894983	0.989046	K09496		GO:0006457 protein folding; GO:0006458 'de novo' protein folding; GO:0009987 cellular process; GO:0061077 chaperone-mediated protein folding;	GO:0005622 intracellular anatomical structure; GO:0005737 cytoplasm; GO:0005829 cytosol; GO:0005832 chaperonin-containing T-complex; GO:0005856 cytoskeleton; GO:0032991 protein-containing complex; GO:0043226 organelle; GO:0043228 non-membrane-bounded organelle; GO:0043229 intracellular organelle; GO:0043232 intracellular non-membrane-bounded organelle; GO:0101031 protein folding chaperone complex;	GO:0000166 nucleotide binding; GO:0005488 binding; GO:0005515 protein binding; GO:0005524 ATP binding; GO:0017076 purine nucleotide binding; GO:0030554 adenyl nucleotide binding; GO:0032553 ribonucleotide binding; GO:0032555 purine ribonucleotide binding; GO:0032559 adenyl ribonucleotide binding; GO:0035639 purine ribonucleoside triphosphate binding; GO:0036094 small molecule binding; GO:0043167 …	O	KOG0358	Chaperonin complex component, TCP-1 delta subunit (CCT4)
ELA34297.1	108	C	0.893807	0.156014	None	branched-chain amino acid cytosolic [Colletotrichum fructicola Nara gc5]	IVPYQNLSLDPATC(0.999)VFHYAFEC(0.001)FEGMK	-3.5204	5634.6	4989.7	6671.6	5739.2	4737.4	6570	0.959904	1.15172	1.07933	0.929123	0.907271	1.0157	K00826	map00270 Cysteine and methionine metabolism; map00280 Valine, leucine and isoleucine degradation; map00290 Valine, leucine and isoleucine biosynthesis; map00770 Pantothenate and CoA biosynthesis; map01100 Metabolic pathways; map01110 Biosynthesis of secondary metabolites; map01210 2-Oxocarboxylic acid metabolism; map01230 Biosynthesis of amino acids; map01240 Biosynthesis of cofactors	GO:0006082 organic acid metabolic process; GO:0006520 amino acid metabolic process; GO:0006549 isoleucine metabolic process; GO:0006551 leucine metabolic process; GO:0006573 valine metabolic process; GO:0006807 nitrogen compound metabolic process; GO:0008152 metabolic process; GO:0008652 amino acid biosynthetic process; GO:0009056 catabolic process; GO:0009058 biosynthetic process; GO:0009063 ami…	GO:0005622 intracellular anatomical structure; GO:0005634 nucleus; GO:0005737 cytoplasm; GO:0005739 mitochondrion; GO:0005759 mitochondrial matrix; GO:0031974 membrane-enclosed lumen; GO:0043226 organelle; GO:0043227 membrane-bounded organelle; GO:0043229 intracellular organelle; GO:0043231 intracellular membrane-bounded organelle; GO:0043233 organelle lumen; GO:0070013 intracellular organelle lu…	GO:0003824 catalytic activity; GO:0004084 branched-chain-amino-acid transaminase activity; GO:0005488 binding; GO:0008483 transaminase activity; GO:0016740 transferase activity; GO:0016769 transferase activity, transferring nitrogenous groups; GO:0019842 vitamin binding; GO:0030170 pyridoxal phosphate binding; GO:0036094 small molecule binding; GO:0043167 ion binding; GO:0043168 anion binding; GO…	E	KOG0975	Branched chain aminotransferase BCAT1, pyridoxal phosphate enzymes type IV superfamily
ELA35399.1	878	C	0.898839	0.00232623	None	protein kinase [Colletotrichum fructicola Nara gc5]	HGC(1)PLGSLSELLAFK	-1.1167	11307	8599.6	12210	11059	9294.6	11130	1.04012	1.07183	1.06663	0.966744	0.961172	0.929114	K19833	map04011 MAPK signaling pathway - yeast	GO:0000003 reproduction; GO:0000011 vacuole inheritance; GO:0000122 negative regulation of transcription by RNA polymerase II; GO:0000165 MAPK cascade; GO:0000920 septum digestion after cytokinesis; GO:0001410 chlamydospore formation; GO:0001932 regulation of protein phosphorylation; GO:0001934 positive regulation of protein phosphorylation; GO:0002831 regulation of response to biotic stimulus; G…	GO:0000322 storage vacuole; GO:0000323 lytic vacuole; GO:0000324 fungal-type vacuole; GO:0005622 intracellular anatomical structure; GO:0005634 nucleus; GO:0005737 cytoplasm; GO:0005773 vacuole; GO:0005886 plasma membrane; GO:0005933 cellular bud; GO:0016020 membrane; GO:0043226 organelle; GO:0043227 membrane-bounded organelle; GO:0043229 intracellular organelle; GO:0043231 intracellular membrane…	GO:0000166 nucleotide binding; GO:0003824 catalytic activity; GO:0004672 protein kinase activity; GO:0004674 protein serine/threonine kinase activity; GO:0005488 binding; GO:0005515 protein binding; GO:0005524 ATP binding; GO:0016301 kinase activity; GO:0016740 transferase activity; GO:0016772 transferase activity, transferring phosphorus-containing groups; GO:0016773 phosphotransferase activity,…	T	KOG0578	p21-activated serine/threonine protein kinase
ELA29920.1	204	C	0.902946	0.0184423	None	lectin family integral membrane [Colletotrichum fructicola Nara gc5]	LC(1)FETDK	2.1037	35389	25790	39007	35083	27703	35782	1.04171	1.02859	1.09039	0.981374	0.916726	0.955831	K10080	map04141 Protein processing in endoplasmic reticulum	GO:0006810 transport; GO:0006888 endoplasmic reticulum to Golgi vesicle-mediated transport; GO:0016192 vesicle-mediated transport; GO:0046907 intracellular transport; GO:0048193 Golgi vesicle transport; GO:0051179 localization; GO:0051234 establishment of localization; GO:0051641 cellular localization; GO:0051649 establishment of localization in cell;	GO:0000139 Golgi membrane; GO:0000322 storage vacuole; GO:0000323 lytic vacuole; GO:0000324 fungal-type vacuole; GO:0000329 fungal-type vacuole membrane; GO:0005622 intracellular anatomical structure; GO:0005737 cytoplasm; GO:0005773 vacuole; GO:0005774 vacuolar membrane; GO:0005783 endoplasmic reticulum; GO:0005789 endoplasmic reticulum membrane; GO:0005794 Golgi apparatus; GO:0005798 Golgi-asso…	GO:0005488 binding; GO:0030246 carbohydrate binding; GO:0097367 carbohydrate derivative binding;
ELA33905.1	146	C	0.909609	0.625742	None	hypothetical protein CGGC5_6231 [Colletotrichum fructicola Nara gc5]	TIQTCVPAVVEGENYASC(1)SK	-0.89697	125630	91340	193390	143220	93969	167670	0.901603	0.888161	1.318	0.97675	0.758122	1.09198
ELA30852.1	19	C	0.909931	0.144083	None	fungal specific transcription factor domain-containing protein [Colletotrichum fructicola Nara gc5]	VLAC(0.008)VLC(0.992)QHR	0.31958	44655	30012	39880	39865	33952	39718	1.14545	1.04306	0.971448	0.97175	0.979046	0.924547
ELA25057.1	266	C	0.912814	0.122984	None	sterol 24-c-methyltransferase [Colletotrichum fructicola Nara gc5]	LGIEQGDGISNMC(1)K	3.3258	21272	17756	22198	21258	18516	21602	1.0151	1.14803	1.00594	0.964004	0.993295	0.935468	K00559	map00100 Steroid biosynthesis; map01100 Metabolic pathways; map01110 Biosynthesis of secondary metabolites	GO:0006066 alcohol metabolic process; GO:0006629 lipid metabolic process; GO:0006694 steroid biosynthetic process; GO:0006696 ergosterol biosynthetic process; GO:0008152 metabolic process; GO:0008202 steroid metabolic process; GO:0008204 ergosterol metabolic process; GO:0008610 lipid biosynthetic process; GO:0009058 biosynthetic process; GO:0009987 cellular process; GO:0016125 sterol metabolic pr…	GO:0005622 intracellular anatomical structure; GO:0005737 cytoplasm; GO:0005739 mitochondrion; GO:0005740 mitochondrial envelope; GO:0005741 mitochondrial outer membrane; GO:0005783 endoplasmic reticulum; GO:0005811 lipid droplet; GO:0005886 plasma membrane; GO:0012505 endomembrane system; GO:0016020 membrane; GO:0019867 outer membrane; GO:0031090 organelle membrane; GO:0031966 mitochondrial memb…	GO:0003824 catalytic activity; GO:0003838 sterol 24-C-methyltransferase activity; GO:0008168 methyltransferase activity; GO:0008169 C-methyltransferase activity; GO:0008757 S-adenosylmethionine-dependent methyltransferase activity; GO:0016740 transferase activity; GO:0016741 transferase activity, transferring one-carbon groups;	IR	KOG1269	SAM-dependent methyltransferases
ELA35037.1	236	C	0.914332	0.0698419	None	2-oxoisovalerate dehydrogenase alpha subunit [Colletotrichum fructicola Nara gc5]	SC(1)PVIFICR	-0.72904	24137	19609	28534	24789	21230	26132	0.977731	1.07622	1.09763	0.954229	0.966759	0.960605	K00166	map00280 Valine, leucine and isoleucine degradation; map00640 Propanoate metabolism; map01100 Metabolic pathways; map01110 Biosynthesis of secondary metabolites				C	KOG1182	Branched chain alpha-keto acid dehydrogenase complex, alpha subunit
ELA33497.1	140	C	0.919754	0.164007	None	zinc finger ccch type domain containing protein [Colletotrichum fructicola Nara gc5]	LPPC(1)PHYDK	1.4399	4447.7	3168.1	4205.1	3966.6	3740.2	4118.7	1.10044	1.06204	0.988022	0.932625	1.0403	0.924757	K14404	map03015 mRNA surveillance pathway	GO:0006139 nucleobase-containing compound metabolic process; GO:0006378 mRNA polyadenylation; GO:0006396 RNA processing; GO:0006397 mRNA processing; GO:0006725 cellular aromatic compound metabolic process; GO:0006807 nitrogen compound metabolic process; GO:0008152 metabolic process; GO:0009987 cellular process; GO:0010467 gene expression; GO:0016070 RNA metabolic process; GO:0016071 mRNA metaboli…	GO:0005622 intracellular anatomical structure; GO:0005634 nucleus; GO:0005654 nucleoplasm; GO:0005737 cytoplasm; GO:0005829 cytosol; GO:0005847 mRNA cleavage and polyadenylation specificity factor complex; GO:0005849 mRNA cleavage factor complex; GO:0031974 membrane-enclosed lumen; GO:0031981 nuclear lumen; GO:0032991 protein-containing complex; GO:0043226 organelle; GO:0043227 membrane-bounded o…	GO:0003676 nucleic acid binding; GO:0003723 RNA binding; GO:0003824 catalytic activity; GO:0004518 nuclease activity; GO:0004519 endonuclease activity; GO:0004521 RNA endonuclease activity; GO:0004540 RNA nuclease activity; GO:0005488 binding; GO:0016787 hydrolase activity; GO:0016788 hydrolase activity, acting on ester bonds; GO:0097159 organic cyclic compound binding; GO:0140098 catalytic activ…	A	KOG1040	Polyadenylation factor I complex, subunit, Yth1 (CPSF subunit)
ELA37724.1	16	C	0.920724	0.0193482	None	rho GTPase rho1 [Colletotrichum fructicola Nara gc5]	LVIVGDGAC(1)GK	-1.181	20817	15378	20549	19743	16702	20695	1.06943	1.07039	1.0025	0.963839	0.964572	0.964795	K04513	map04011 MAPK signaling pathway - yeast; map04144 Endocytosis	GO:0000003 reproduction; GO:0000271 polysaccharide biosynthetic process; GO:0000278 mitotic cell cycle; GO:0000281 mitotic cytokinesis; GO:0000910 cytokinesis; GO:0005975 carbohydrate metabolic process; GO:0005976 polysaccharide metabolic process; GO:0006074 (1->3)-beta-D-glucan metabolic process; GO:0006075 (1->3)-beta-D-glucan biosynthetic process; GO:0006109 regulation of carbohydrate metaboli…	GO:0000131 incipient cellular bud site; GO:0000148 1,3-beta-D-glucan synthase complex; GO:0000935 division septum; GO:0001411 hyphal tip; GO:0005622 intracellular anatomical structure; GO:0005737 cytoplasm; GO:0005739 mitochondrion; GO:0005740 mitochondrial envelope; GO:0005741 mitochondrial outer membrane; GO:0005777 peroxisome; GO:0005783 endoplasmic reticulum; GO:0005794 Golgi apparatus; GO:00…	GO:0000166 nucleotide binding; GO:0001882 nucleoside binding; GO:0001883 purine nucleoside binding; GO:0003824 catalytic activity; GO:0003924 GTPase activity; GO:0005488 binding; GO:0005525 GTP binding; GO:0016462 pyrophosphatase activity; GO:0016787 hydrolase activity; GO:0016817 hydrolase activity, acting on acid anhydrides; GO:0016818 hydrolase activity, acting on acid anhydrides, in phosphoru…	R	KOG0393	Ras-related small GTPase, Rho type
ELA30561.1	275	C	0.923307	0.218226	None	nitrate reductase [Colletotrichum fructicola Nara gc5]	ILLC(1)GPPPMVSGLK	-0.93596	11308	8946.7	11437	10217	10093	11687	1.03877	1.11354	0.997712	0.891897	1.04229	0.974256	K00326	map00520 Amino sugar and nucleotide sugar metabolism	GO:0002097 tRNA wobble base modification; GO:0002098 tRNA wobble uridine modification; GO:0006091 generation of precursor metabolites and energy; GO:0006139 nucleobase-containing compound metabolic process; GO:0006396 RNA processing; GO:0006399 tRNA metabolic process; GO:0006400 tRNA modification; GO:0006725 cellular aromatic compound metabolic process; GO:0006807 nitrogen compound metabolic proc…	GO:0005622 intracellular anatomical structure; GO:0005634 nucleus; GO:0005737 cytoplasm; GO:0005739 mitochondrion; GO:0005740 mitochondrial envelope; GO:0005741 mitochondrial outer membrane; GO:0005783 endoplasmic reticulum; GO:0005886 plasma membrane; GO:0012505 endomembrane system; GO:0016020 membrane; GO:0019867 outer membrane; GO:0031090 organelle membrane; GO:0031966 mitochondrial membrane; …	GO:0000166 nucleotide binding; GO:0003824 catalytic activity; GO:0004128 cytochrome-b5 reductase activity, acting on NAD(P)H; GO:0005488 binding; GO:0016491 oxidoreductase activity; GO:0016651 oxidoreductase activity, acting on NAD(P)H; GO:0016653 oxidoreductase activity, acting on NAD(P)H, heme protein as acceptor; GO:0036094 small molecule binding; GO:0043167 ion binding; GO:0043168 anion bindi…	HC	KOG0534	NADH-cytochrome b-5 reductase
ELA37083.1	187	C	0.923547	0.444464	None	copii-coated vesicle protein [Colletotrichum fructicola Nara gc5]	LWGEGDSC(1)R	0.12167	9573.7	6947.5	12248	10276	7375.3	11263	0.971012	0.954733	1.17969	0.990436	0.840924	1.03666	K20366		GO:0006810 transport; GO:0006886 intracellular protein transport; GO:0006888 endoplasmic reticulum to Golgi vesicle-mediated transport; GO:0008104 protein localization; GO:0015031 protein transport; GO:0015833 peptide transport; GO:0016192 vesicle-mediated transport; GO:0033036 macromolecule localization; GO:0042886 amide transport; GO:0045184 establishment of protein localization; GO:0046907 int…	GO:0000139 Golgi membrane; GO:0005622 intracellular anatomical structure; GO:0005737 cytoplasm; GO:0005783 endoplasmic reticulum; GO:0005789 endoplasmic reticulum membrane; GO:0005794 Golgi apparatus; GO:0005798 Golgi-associated vesicle; GO:0012505 endomembrane system; GO:0016020 membrane; GO:0030134 COPII-coated ER to Golgi transport vesicle; GO:0030135 coated vesicle; GO:0031090 organelle membr…		U	KOG2667	COPII vesicle protein
ELA27045.1	46	C	0.925186	0.00139191	None	alcohol dehydrogenase i [Colletotrichum fructicola Nara gc5]	YSGVC(1)HTDLHAMMGDWPLDTK	-1.3229	31903	23349	33281	31280	25627	32498	1.04896	1.04017	1.03916	0.977354	0.947235	0.969662	K13953	map00010 Glycolysis / Gluconeogenesis; map00071 Fatty acid degradation; map00350 Tyrosine metabolism; map00620 Pyruvate metabolism; map01100 Metabolic pathways; map01110 Biosynthesis of secondary metabolites	GO:0000947 amino acid catabolic process to alcohol via Ehrlich pathway; GO:0000955 amino acid catabolic process via Ehrlich pathway; GO:0005975 carbohydrate metabolic process; GO:0005996 monosaccharide metabolic process; GO:0006006 glucose metabolic process; GO:0006066 alcohol metabolic process; GO:0006067 ethanol metabolic process; GO:0006068 ethanol catabolic process; GO:0006081 cellular aldehy…	GO:0005576 extracellular region; GO:0005622 intracellular anatomical structure; GO:0005634 nucleus; GO:0005737 cytoplasm; GO:0005739 mitochondrion; GO:0005759 mitochondrial matrix; GO:0005886 plasma membrane; GO:0016020 membrane; GO:0031012 extracellular matrix; GO:0031974 membrane-enclosed lumen; GO:0043226 organelle; GO:0043227 membrane-bounded organelle; GO:0043229 intracellular organelle; GO:…	GO:0003824 catalytic activity; GO:0004022 alcohol dehydrogenase (NAD+) activity; GO:0016491 oxidoreductase activity; GO:0016614 oxidoreductase activity, acting on CH-OH group of donors; GO:0016616 oxidoreductase activity, acting on the CH-OH group of donors, NAD or NADP as acceptor; GO:0019170 methylglyoxal reductase (NADH-dependent) activity;	Q	KOG0023	Alcohol dehydrogenase, class V
ELA34500.1	126	C	0.933058	0.0462222	None	prohibitin-2 [Colletotrichum fructicola Nara gc5]	DLQMVNITC(1)R	1.2125	38181	29121	40896	37701	33629	38618	1.02399	1.05819	1.04157	0.960859	1.0139	0.939886	K17081		GO:0000001 mitochondrion inheritance; GO:0006457 protein folding; GO:0006996 organelle organization; GO:0007005 mitochondrion organization; GO:0009892 negative regulation of metabolic process; GO:0009987 cellular process; GO:0010605 negative regulation of macromolecule metabolic process; GO:0016043 cellular component organization; GO:0019222 regulation of metabolic process; GO:0030162 regulation …	GO:0005622 intracellular anatomical structure; GO:0005737 cytoplasm; GO:0005739 mitochondrion; GO:0005740 mitochondrial envelope; GO:0005743 mitochondrial inner membrane; GO:0016020 membrane; GO:0019866 organelle inner membrane; GO:0031090 organelle membrane; GO:0031966 mitochondrial membrane; GO:0031967 organelle envelope; GO:0031975 envelope; GO:0043226 organelle; GO:0043227 membrane-bounded or…		O	KOG3090	Prohibitin-like protein
ELA28165.1	32	C	0.93348	0.33248	None	hypothetical protein CGGC5_11153 [Colletotrichum fructicola Nara gc5]	C(1)IESMLGK	0.88571	8229.3	5594.1	9024.3	8090.9	6100.4	9047.4	1.04469	0.962194	1.08792	0.976063	0.870591	1.04228				GO:0005618 cell wall; GO:0009277 fungal-type cell wall; GO:0030312 external encapsulating structure; GO:0071944 cell periphery;
ELA28044.1	217	C	0.937938	0.0821941	None	hypothetical protein CGGC5_11281 [Colletotrichum fructicola Nara gc5]	TPADC(1)TTLYCK	0.060227	24580	18944	27706	24238	21560	27038	0.998198	1.04235	1.06848	0.935382	0.984274	0.996427
ELA26421.1	75	C	0.939242	0.369188	None	cytochrome p450 [Colletotrichum fructicola Nara gc5]	LVEEVC(1)NEQR	-2.5063	16235	11887	14408	15300	13201	15259	1.10075	1.09199	0.927681	0.985791	1.00618	0.938854						QI	KOG0157	Cytochrome P450 CYP4/CYP19/CYP26 subfamilies
ELA28030.1	401	C	0.940868	0.0814402	None	translation elongation factor 1 alpha [Colletotrichum fructicola Nara gc5]	MVPSKPMC(1)VEPFTDYPPLGR	-0.56197	38575	28739	42636	38825	34217	39300	1.01526	1.02483	1.06563	0.97105	1.01239	0.938645	K03231	map03013 Nucleocytoplasmic transport	GO:0002181 cytoplasmic translation; GO:0002182 cytoplasmic translational elongation; GO:0006403 RNA localization; GO:0006405 RNA export from nucleus; GO:0006409 tRNA export from nucleus; GO:0006412 translation; GO:0006414 translational elongation; GO:0006518 peptide metabolic process; GO:0006611 protein export from nucleus; GO:0006807 nitrogen compound metabolic process; GO:0006810 transport; GO:…	GO:0000322 storage vacuole; GO:0000323 lytic vacuole; GO:0000324 fungal-type vacuole; GO:0000329 fungal-type vacuole membrane; GO:0005618 cell wall; GO:0005622 intracellular anatomical structure; GO:0005737 cytoplasm; GO:0005739 mitochondrion; GO:0005773 vacuole; GO:0005774 vacuolar membrane; GO:0005829 cytosol; GO:0005840 ribosome; GO:0005853 eukaryotic translation elongation factor 1 complex; G…	GO:0000166 nucleotide binding; GO:0001882 nucleoside binding; GO:0001883 purine nucleoside binding; GO:0003676 nucleic acid binding; GO:0003723 RNA binding; GO:0003746 translation elongation factor activity; GO:0003824 catalytic activity; GO:0003924 GTPase activity; GO:0005488 binding; GO:0005515 protein binding; GO:0005516 calmodulin binding; GO:0005525 GTP binding; GO:0008135 translation factor…	J	KOG0052	Translation elongation factor EF-1 alpha/Tu
ELA33146.1	359	C	0.940869	0.324475	None	histidyl-trna synthetase [Colletotrichum fructicola Nara gc5]	TQIPC(1)VGVSFGIER	-1.2657	22440	17738	21573	22291	19419	22025	1.04622	1.12051	0.955148	0.987616	1.0178	0.931865	K01892	map00970 Aminoacyl-tRNA biosynthesis	GO:0002181 cytoplasmic translation; GO:0006082 organic acid metabolic process; GO:0006139 nucleobase-containing compound metabolic process; GO:0006399 tRNA metabolic process; GO:0006412 translation; GO:0006418 tRNA aminoacylation for protein translation; GO:0006427 histidyl-tRNA aminoacylation; GO:0006518 peptide metabolic process; GO:0006520 amino acid metabolic process; GO:0006725 cellular arom…	GO:0005622 intracellular anatomical structure; GO:0005737 cytoplasm; GO:0005739 mitochondrion; GO:0043226 organelle; GO:0043227 membrane-bounded organelle; GO:0043229 intracellular organelle; GO:0043231 intracellular membrane-bounded organelle;	GO:0000166 nucleotide binding; GO:0003676 nucleic acid binding; GO:0003723 RNA binding; GO:0003729 mRNA binding; GO:0003824 catalytic activity; GO:0004812 aminoacyl-tRNA ligase activity; GO:0004821 histidine-tRNA ligase activity; GO:0005488 binding; GO:0005524 ATP binding; GO:0016874 ligase activity; GO:0016875 ligase activity, forming carbon-oxygen bonds; GO:0017076 purine nucleotide binding; GO…	J	KOG1936	Histidyl-tRNA synthetase
ELA25021.1	38	C	0.942419	0.201151	None	cytochrome c heme lyase [Colletotrichum fructicola Nara gc5]	HFATPPPPPPSAC(1)PVPHDQR	0.17613	47885	35329	56277	49667	40880	52288	0.992305	0.991941	1.10748	0.978072	0.952333	0.983295	K01764	map00860 Porphyrin metabolism; map01100 Metabolic pathways	GO:0006807 nitrogen compound metabolic process; GO:0006996 organelle organization; GO:0007005 mitochondrion organization; GO:0008152 metabolic process; GO:0009987 cellular process; GO:0016043 cellular component organization; GO:0017003 protein-heme linkage; GO:0017004 cytochrome complex assembly; GO:0017006 protein-tetrapyrrole linkage; GO:0018063 cytochrome c-heme linkage; GO:0019538 protein met…	GO:0005622 intracellular anatomical structure; GO:0005737 cytoplasm; GO:0005739 mitochondrion; GO:0005740 mitochondrial envelope; GO:0005743 mitochondrial inner membrane; GO:0005758 mitochondrial intermembrane space; GO:0016020 membrane; GO:0019866 organelle inner membrane; GO:0031090 organelle membrane; GO:0031966 mitochondrial membrane; GO:0031967 organelle envelope; GO:0031970 organelle envelo…	GO:0003824 catalytic activity; GO:0004408 holocytochrome-c synthase activity; GO:0016829 lyase activity; GO:0016846 carbon-sulfur lyase activity;	CO	KOG3996	Holocytochrome c synthase/heme-lyase
ELA28496.1	87	C	0.94422	0.230958	None	flavohemoprotein [Colletotrichum fructicola Nara gc5]	HC(1)SLGIQPEHYDIVGK	0.83111	29511	21850	28074	27578	24983	29421	1.06962	1.07302	0.966296	0.949877	1.01794	0.9677	K05916					C	KOG3378	Globins and related hemoproteins
ELA23217.1	611	C	0.948474	0.149216	None	threonine dehydratase [Colletotrichum fructicola Nara gc5]	HNGYLYVIC(1)K	0.96374	7038.5	4746.9	7021.8	6688.7	5798.8	6860.3	1.07926	0.986197	1.02247	0.97464	0.999575	0.954606	K01754	map00260 Glycine, serine and threonine metabolism; map00290 Valine, leucine and isoleucine biosynthesis; map01100 Metabolic pathways; map01110 Biosynthesis of secondary metabolites; map01200 Carbon metabolism; map01230 Biosynthesis of amino acids	GO:0006082 organic acid metabolic process; GO:0006520 amino acid metabolic process; GO:0006549 isoleucine metabolic process; GO:0006566 threonine metabolic process; GO:0006567 threonine catabolic process; GO:0006807 nitrogen compound metabolic process; GO:0008152 metabolic process; GO:0008652 amino acid biosynthetic process; GO:0009056 catabolic process; GO:0009058 biosynthetic process; GO:000906…	GO:0005622 intracellular anatomical structure; GO:0005737 cytoplasm; GO:0005739 mitochondrion; GO:0043226 organelle; GO:0043227 membrane-bounded organelle; GO:0043229 intracellular organelle; GO:0043231 intracellular membrane-bounded organelle;	GO:0003824 catalytic activity; GO:0004794 L-threonine ammonia-lyase activity; GO:0016829 lyase activity; GO:0016840 carbon-nitrogen lyase activity; GO:0016841 ammonia-lyase activity;	E	KOG1250	Threonine/serine dehydratases
ELA25256.1	261	C	0.950362	0.21299	None	multisynthetase complex auxiliary component p43 [Colletotrichum fructicola Nara gc5]	TVC(1)SGLNGLVPLEEMQGR	-3.8725	14782	11442	15242	15413	12891	14765	1.02304	1.07293	1.00175	1.01369	1.00295	0.92732	K15437		GO:0002181 cytoplasmic translation; GO:0006082 organic acid metabolic process; GO:0006139 nucleobase-containing compound metabolic process; GO:0006399 tRNA metabolic process; GO:0006412 translation; GO:0006418 tRNA aminoacylation for protein translation; GO:0006518 peptide metabolic process; GO:0006520 amino acid metabolic process; GO:0006725 cellular aromatic compound metabolic process; GO:00068…	GO:0005622 intracellular anatomical structure; GO:0005737 cytoplasm; GO:0010494 cytoplasmic stress granule; GO:0017101 aminoacyl-tRNA synthetase multienzyme complex; GO:0017102 methionyl glutamyl tRNA synthetase complex; GO:0032991 protein-containing complex; GO:0035770 ribonucleoprotein granule; GO:0036464 cytoplasmic ribonucleoprotein granule; GO:0043226 organelle; GO:0043228 non-membrane-bound…	GO:0000049 tRNA binding; GO:0003676 nucleic acid binding; GO:0003723 RNA binding; GO:0005488 binding; GO:0005543 phospholipid binding; GO:0008047 enzyme activator activity; GO:0008289 lipid binding; GO:0030234 enzyme regulator activity; GO:0032266 phosphatidylinositol-3-phosphate binding; GO:0035091 phosphatidylinositol binding; GO:0043167 ion binding; GO:0043168 anion binding; GO:0080025 phospha…	J	KOG2241	tRNA-binding protein
ELA33714.1	411	C	0.952856	0.100742	None	glucosidase ii alpha subunit [Colletotrichum fructicola Nara gc5]	TYGELTGTTAMPQEFAIGYHQC(1)R	0.25443	40860	29730	44231	40981	33713	44625	1.02098	1.00652	1.04956	0.973108	0.947001	1.01189	K05546	map00510 N-Glycan biosynthesis; map01100 Metabolic pathways; map04141 Protein processing in endoplasmic reticulum	GO:0000271 polysaccharide biosynthetic process; GO:0005975 carbohydrate metabolic process; GO:0005976 polysaccharide metabolic process; GO:0006486 protein glycosylation; GO:0006487 protein N-linked glycosylation; GO:0006491 N-glycan processing; GO:0006807 nitrogen compound metabolic process; GO:0008152 metabolic process; GO:0009058 biosynthetic process; GO:0009059 macromolecule biosynthetic proce…	GO:0005622 intracellular anatomical structure; GO:0005737 cytoplasm; GO:0005739 mitochondrion; GO:0005783 endoplasmic reticulum; GO:0005788 endoplasmic reticulum lumen; GO:0012505 endomembrane system; GO:0017177 glucosidase II complex; GO:0031974 membrane-enclosed lumen; GO:0032991 protein-containing complex; GO:0043226 organelle; GO:0043227 membrane-bounded organelle; GO:0043229 intracellular or…	GO:0003824 catalytic activity; GO:0004553 hydrolase activity, hydrolyzing O-glycosyl compounds; GO:0015926 glucosidase activity; GO:0016787 hydrolase activity; GO:0016798 hydrolase activity, acting on glycosyl bonds; GO:0033919 glucan 1,3-alpha-glucosidase activity; GO:0090599 alpha-glucosidase activity; GO:0090600 alpha-1,3-glucosidase activity;	GMO	KOG1066	Glucosidase II catalytic (alpha) subunit and related enzymes, glycosyl hydrolase family 31
ELA32529.1	329	C	0.954363	0.262318	None	developmental regulator flba [Colletotrichum fructicola Nara gc5]	SIC(1)QKFLEAR	0.30523	5545.9	4414.4	5905.4	5816.4	5033.2	5694.4	1.00114	1.0797	1.01235	0.997776	1.0214	0.932836	K19838	map04011 MAPK signaling pathway - yeast	GO:0000003 reproduction; GO:0000749 response to pheromone triggering conjugation with cellular fusion; GO:0000754 adaptation of signaling pathway by response to pheromone involved in conjugation with cellular fusion; GO:0006355 regulation of DNA-templated transcription; GO:0006357 regulation of transcription by RNA polymerase II; GO:0006725 cellular aromatic compound metabolic process; GO:0007154…	GO:0005622 intracellular anatomical structure; GO:0005634 nucleus; GO:0005737 cytoplasm; GO:0005886 plasma membrane; GO:0016020 membrane; GO:0043226 organelle; GO:0043227 membrane-bounded organelle; GO:0043229 intracellular organelle; GO:0043231 intracellular membrane-bounded organelle; GO:0071944 cell periphery;	GO:0005096 GTPase activator activity; GO:0008047 enzyme activator activity; GO:0030234 enzyme regulator activity; GO:0030695 GTPase regulator activity; GO:0060589 nucleoside-triphosphatase regulator activity; GO:0098772 molecular function regulator activity;	T	KOG3589	G protein signaling regulators
ELA34182.1	91	C	0.955128	0.114106	None	nadh-ubiquinone oxidoreductase kda subunit [Colletotrichum fructicola Nara gc5]	DINTHC(1)LEQFR	-0.32454	27575	19134	27110	26361	22697	27684	1.07152	1.00739	1.0004	0.973427	0.991482	0.976223	K03952	map00190 Oxidative phosphorylation; map01100 Metabolic pathways		GO:0005622 intracellular anatomical structure; GO:0005737 cytoplasm; GO:0005739 mitochondrion; GO:0005740 mitochondrial envelope; GO:0005743 mitochondrial inner membrane; GO:0005746 mitochondrial respirasome; GO:0005747 mitochondrial respiratory chain complex I; GO:0016020 membrane; GO:0019866 organelle inner membrane; GO:0030964 NADH dehydrogenase complex; GO:0031090 organelle membrane; GO:00319…		C	KOG3458	NADH:ubiquinone oxidoreductase, NDUFA8/PGIV/19 kDa subunit
ELA23370.1	242	C	0.956381	0.562193	None	protein phosphatase 2c [Colletotrichum fructicola Nara gc5]	TMAAELLAPALSGSC(1)ALLSFYDSR	2.8655	10693	7528.6	12416	10714	8419.6	12796	0.999883	0.953834	1.10253	0.952048	0.885062	1.08583	K01102		GO:0006091 generation of precursor metabolites and energy; GO:0006470 protein dephosphorylation; GO:0006793 phosphorus metabolic process; GO:0006796 phosphate-containing compound metabolic process; GO:0006807 nitrogen compound metabolic process; GO:0008152 metabolic process; GO:0009893 positive regulation of metabolic process; GO:0009987 cellular process; GO:0016311 dephosphorylation; GO:0019222 …	GO:0005622 intracellular anatomical structure; GO:0005737 cytoplasm; GO:0005739 mitochondrion; GO:0005740 mitochondrial envelope; GO:0005758 mitochondrial intermembrane space; GO:0031967 organelle envelope; GO:0031970 organelle envelope lumen; GO:0031974 membrane-enclosed lumen; GO:0031975 envelope; GO:0043226 organelle; GO:0043227 membrane-bounded organelle; GO:0043229 intracellular organelle; G…	GO:0003824 catalytic activity; GO:0004721 phosphoprotein phosphatase activity; GO:0004722 protein serine/threonine phosphatase activity; GO:0004741 [pyruvate dehydrogenase (acetyl-transferring)]-phosphatase activity; GO:0016787 hydrolase activity; GO:0016788 hydrolase activity, acting on ester bonds; GO:0016791 phosphatase activity; GO:0042578 phosphoric ester hydrolase activity; GO:0140096 catal…	T	KOG0700	Protein phosphatase 2C/pyruvate dehydrogenase (lipoamide) phosphatase
ELA24997.1	19	C	0.957446	0.234848	None	mitochondrial distribution and morphology, partial [Colletotrichum fructicola Nara gc5]	YDTC(1)FLK	-0.25763	54716	40994	61403	58868	45707	59585	0.996407	1.01147	1.06187	1.01873	0.935701	0.98468	K17968		GO:0006810 transport; GO:0006811 monoatomic ion transport; GO:0006820 monoatomic anion transport; GO:0006869 lipid transport; GO:0006996 organelle organization; GO:0007005 mitochondrion organization; GO:0007006 mitochondrial membrane organization; GO:0009987 cellular process; GO:0010876 lipid localization; GO:0015711 organic anion transport; GO:0015748 organophosphate ester transport; GO:0015914 …	GO:0005622 intracellular anatomical structure; GO:0005634 nucleus; GO:0005737 cytoplasm; GO:0005739 mitochondrion; GO:0005740 mitochondrial envelope; GO:0005758 mitochondrial intermembrane space; GO:0031967 organelle envelope; GO:0031970 organelle envelope lumen; GO:0031974 membrane-enclosed lumen; GO:0031975 envelope; GO:0043226 organelle; GO:0043227 membrane-bounded organelle; GO:0043229 intrac…	GO:0005488 binding; GO:0005515 protein binding;	S	KOG3481	Uncharacterized conserved protein
ELA28343.1	149	C	0.959522	0.300564	None	mitochondrial ribosomal protein [Colletotrichum fructicola Nara gc5]	SIIYQC(1)R	0.19028	52171	39819	60364	55555	44662	59317	0.978649	1.01204	1.07531	0.990326	0.941821	1.00975	K02867	map03010 Ribosome	GO:0000027 ribosomal large subunit assembly; GO:0006412 translation; GO:0006518 peptide metabolic process; GO:0006807 nitrogen compound metabolic process; GO:0006996 organelle organization; GO:0008152 metabolic process; GO:0009058 biosynthetic process; GO:0009059 macromolecule biosynthetic process; GO:0009987 cellular process; GO:0010467 gene expression; GO:0016043 cellular component organization…	GO:0000313 organellar ribosome; GO:0000315 organellar large ribosomal subunit; GO:0005622 intracellular anatomical structure; GO:0005737 cytoplasm; GO:0005739 mitochondrion; GO:0005759 mitochondrial matrix; GO:0005761 mitochondrial ribosome; GO:0005762 mitochondrial large ribosomal subunit; GO:0005840 ribosome; GO:0015934 large ribosomal subunit; GO:0031974 membrane-enclosed lumen; GO:0032991 pro…	GO:0003676 nucleic acid binding; GO:0003723 RNA binding; GO:0003735 structural constituent of ribosome; GO:0005198 structural molecule activity; GO:0005488 binding; GO:0019843 rRNA binding; GO:0097159 organic cyclic compound binding; GO:1901363 heterocyclic compound binding;	J	KOG3257	Mitochondrial/chloroplast ribosomal protein L11
ELA26472.1	45	C	0.959724	0.658966	None	endoplasmic oxidoreductin-1 [Colletotrichum fructicola Nara gc5]	AIVSDAC(1)ASYSTLDK	0.37232	14248	10173	17983	15302	11755	17120	0.962782	0.93139	1.15397	0.982606	0.892953	1.04982	K10976	map04141 Protein processing in endoplasmic reticulum	GO:0006457 protein folding; GO:0006807 nitrogen compound metabolic process; GO:0008152 metabolic process; GO:0009987 cellular process; GO:0019538 protein metabolic process; GO:0034975 protein folding in endoplasmic reticulum; GO:0036211 protein modification process; GO:0043170 macromolecule metabolic process; GO:0043412 macromolecule modification; GO:0044237 cellular metabolic process; GO:0044238…	GO:0005622 intracellular anatomical structure; GO:0005737 cytoplasm; GO:0005783 endoplasmic reticulum; GO:0005789 endoplasmic reticulum membrane; GO:0012505 endomembrane system; GO:0016020 membrane; GO:0031984 organelle subcompartment; GO:0042175 nuclear outer membrane-endoplasmic reticulum membrane network; GO:0043226 organelle; GO:0043227 membrane-bounded organelle; GO:0043229 intracellular org…	GO:0003756 protein disulfide isomerase activity; GO:0003824 catalytic activity; GO:0015035 protein-disulfide reductase activity; GO:0015036 disulfide oxidoreductase activity; GO:0016491 oxidoreductase activity; GO:0016667 oxidoreductase activity, acting on a sulfur group of donors; GO:0016670 oxidoreductase activity, acting on a sulfur group of donors, oxygen as acceptor; GO:0016853 isomerase act…	OU	KOG2608	Endoplasmic reticulum membrane-associated oxidoreductin involved in disulfide bond formation
ELA30191.1	2	C	0.961745	0.592617	None	glucosamine-fructose-6-phosphate aminotransferase [Colletotrichum fructicola Nara gc5]	C(1)GIFGYVNYLVEK	0.66754	5285.6	4434.8	5376.2	5120.9	5040.4	5774	0.996512	1.13285	0.962548	0.91747	1.06828	0.987873	K00820	map00250 Alanine, aspartate and glutamate metabolism; map00520 Amino sugar and nucleotide sugar metabolism; map01100 Metabolic pathways; map01250 Biosynthesis of nucleotide sugars	GO:0000271 polysaccharide biosynthetic process; GO:0005975 carbohydrate metabolic process; GO:0005976 polysaccharide metabolic process; GO:0006002 fructose 6-phosphate metabolic process; GO:0006022 aminoglycan metabolic process; GO:0006023 aminoglycan biosynthetic process; GO:0006030 chitin metabolic process; GO:0006031 chitin biosynthetic process; GO:0006037 cell wall chitin metabolic process; G…		GO:0003824 catalytic activity; GO:0004360 glutamine-fructose-6-phosphate transaminase (isomerizing) activity; GO:0008483 transaminase activity; GO:0016740 transferase activity; GO:0016769 transferase activity, transferring nitrogenous groups; GO:0070548 L-glutamine aminotransferase activity;	M	KOG1268	Glucosamine 6-phosphate synthetases, contain amidotransferase and phosphosugar isomerase domains
ELA24622.1	146	C	0.96376	0.675281	None	zinc knuckle domain protein [Colletotrichum fructicola Nara gc5]	C(1)YNCGENGHFSR	0.46866	18425	10702	16977	17225	13671	17116	1.14536	0.901377	1.0022	1.01754	0.955357	0.965542	K09250		GO:0006417 regulation of translation; GO:0009889 regulation of biosynthetic process; GO:0009891 positive regulation of biosynthetic process; GO:0009893 positive regulation of metabolic process; GO:0010468 regulation of gene expression; GO:0010556 regulation of macromolecule biosynthetic process; GO:0010557 positive regulation of macromolecule biosynthetic process; GO:0010604 positive regulation o…		GO:0003676 nucleic acid binding; GO:0003723 RNA binding; GO:0003729 mRNA binding; GO:0005488 binding; GO:0008494 translation activator activity; GO:0045182 translation regulator activity; GO:0090079 translation regulator activity, nucleic acid binding; GO:0097159 organic cyclic compound binding; GO:1901363 heterocyclic compound binding;	O	KOG4400	E3 ubiquitin ligase interacting with arginine methyltransferase
ELA26429.1	133	C	0.965068	0.596911	None	biotin synthase [Colletotrichum fructicola Nara gc5]	TGGC(1)TEDCSYCAQSTR	-0.10982	39390	31018	48705	43798	33885	47930	0.941678	1.00471	1.10573	0.995011	0.91066	1.03982	K01012	map00780 Biotin metabolism; map01100 Metabolic pathways; map01240 Biosynthesis of cofactors	GO:0006082 organic acid metabolic process; GO:0006766 vitamin metabolic process; GO:0006767 water-soluble vitamin metabolic process; GO:0006768 biotin metabolic process; GO:0006790 sulfur compound metabolic process; GO:0006807 nitrogen compound metabolic process; GO:0008152 metabolic process; GO:0009058 biosynthetic process; GO:0009102 biotin biosynthetic process; GO:0009110 vitamin biosynthetic …	GO:0005622 intracellular anatomical structure; GO:0005737 cytoplasm; GO:0005739 mitochondrion; GO:0043226 organelle; GO:0043227 membrane-bounded organelle; GO:0043229 intracellular organelle; GO:0043231 intracellular membrane-bounded organelle;	GO:0003824 catalytic activity; GO:0004076 biotin synthase activity; GO:0016740 transferase activity; GO:0016782 transferase activity, transferring sulphur-containing groups; GO:0016783 sulfurtransferase activity;	H	KOG2900	Biotin synthase
ELA37772.1	109	C	0.966069	0.212168	None	citrate synthase [Colletotrichum fructicola Nara gc5]	TIPEC(1)QELLPK	0.59141	21898	15621	23541	22325	19209	22468	1.02441	0.990122	1.04581	0.992476	1.0102	0.953831	K01647	map00020 Citrate cycle (TCA cycle); map00630 Glyoxylate and dicarboxylate metabolism; map01100 Metabolic pathways; map01110 Biosynthesis of secondary metabolites; map01200 Carbon metabolism; map01210 2-Oxocarboxylic acid metabolism; map01230 Biosynthesis of amino acids	GO:0005975 carbohydrate metabolic process; GO:0006081 cellular aldehyde metabolic process; GO:0006082 organic acid metabolic process; GO:0006084 acetyl-CoA metabolic process; GO:0006091 generation of precursor metabolites and energy; GO:0006097 glyoxylate cycle; GO:0006099 tricarboxylic acid cycle; GO:0006101 citrate metabolic process; GO:0006139 nucleobase-containing compound metabolic process; …	GO:0005622 intracellular anatomical structure; GO:0005737 cytoplasm; GO:0005739 mitochondrion; GO:0005759 mitochondrial matrix; GO:0005777 peroxisome; GO:0031974 membrane-enclosed lumen; GO:0042579 microbody; GO:0043226 organelle; GO:0043227 membrane-bounded organelle; GO:0043229 intracellular organelle; GO:0043231 intracellular membrane-bounded organelle; GO:0043233 organelle lumen; GO:0070013 i…	GO:0003824 catalytic activity; GO:0004108 citrate (Si)-synthase activity; GO:0016740 transferase activity; GO:0016746 acyltransferase activity; GO:0036440 citrate synthase activity; GO:0046912 acyltransferase activity, acyl groups converted into alkyl on transfer;	C	KOG2617	Citrate synthase
ELA35652.1	145	C	0.968518	0.213015	None	GPI anchored protein [Colletotrichum fructicola Nara gc5]	GVLGVVAHSPDGLLYSCAAVNFVTGTAATNSDC(1)K	1.4421	15896	12266	17260	16241	13880	17994	0.994262	1.0395	1.02521	0.965346	0.975966	1.02136
ELA30480.1	153	C	0.970124	0.367193	None	mitochondrial metallochaperone [Colletotrichum fructicola Nara gc5]	YALVYFGFSHC(1)PDIC(1)PDELDK	-0.11445	19937	16135	22426	21879	18089	22131	0.967208	1.06057	1.03317	1.00866	0.986522	0.97431	K07152		GO:0000041 transition metal ion transport; GO:0006810 transport; GO:0006811 monoatomic ion transport; GO:0006812 monoatomic cation transport; GO:0006825 copper ion transport; GO:0006996 organelle organization; GO:0007005 mitochondrion organization; GO:0008152 metabolic process; GO:0008535 respiratory chain complex IV assembly; GO:0009636 response to toxic substance; GO:0009987 cellular process; G…	GO:0005622 intracellular anatomical structure; GO:0005737 cytoplasm; GO:0005739 mitochondrion; GO:0005740 mitochondrial envelope; GO:0005743 mitochondrial inner membrane; GO:0016020 membrane; GO:0019866 organelle inner membrane; GO:0031090 organelle membrane; GO:0031966 mitochondrial membrane; GO:0031967 organelle envelope; GO:0031975 envelope; GO:0043226 organelle; GO:0043227 membrane-bounded or…	GO:0003824 catalytic activity; GO:0004601 peroxidase activity; GO:0005488 binding; GO:0005507 copper ion binding; GO:0008379 thioredoxin peroxidase activity; GO:0016209 antioxidant activity; GO:0016491 oxidoreductase activity; GO:0016530 metallochaperone activity; GO:0016531 copper chaperone activity; GO:0016684 oxidoreductase activity, acting on peroxide as acceptor; GO:0043167 ion binding; GO:0…	C	KOG2792	Putative cytochrome C oxidase assembly protein
ELA24028.1	23	C	0.970811	0.592304	None	major facilitator superfamily transporter [Colletotrichum fructicola Nara gc5]	DQLAILC(1)FLR	-1.3287	3069.4	1944.2	2931.5	2826.5	2411.2	3133	1.10063	0.944578	0.998244	0.963151	0.971972	1.01949						R	KOG2615	Permease of the major facilitator superfamily
ELA37276.1	458	C	0.976054	0.77469	None	mitochondrial aconitate [Colletotrichum fructicola Nara gc5]	DGQLQTFEEYGGIVLANAC(0.005)GPC(0.995)IGQWDR	-0.5745	50931	39512	64822	57887	43346	64255	0.928983	0.97648	1.12281	1.00338	0.888806	1.06358	K01681	map00020 Citrate cycle (TCA cycle); map00630 Glyoxylate and dicarboxylate metabolism; map01100 Metabolic pathways; map01110 Biosynthesis of secondary metabolites; map01200 Carbon metabolism; map01210 2-Oxocarboxylic acid metabolism; map01230 Biosynthesis of amino acids	GO:0000002 mitochondrial genome maintenance; GO:0006082 organic acid metabolic process; GO:0006091 generation of precursor metabolites and energy; GO:0006099 tricarboxylic acid cycle; GO:0006101 citrate metabolic process; GO:0006520 amino acid metabolic process; GO:0006536 glutamate metabolic process; GO:0006807 nitrogen compound metabolic process; GO:0006996 organelle organization; GO:0007005 mi…	GO:0005576 extracellular region; GO:0005622 intracellular anatomical structure; GO:0005737 cytoplasm; GO:0005739 mitochondrion; GO:0005759 mitochondrial matrix; GO:0005829 cytosol; GO:0009295 nucleoid; GO:0031012 extracellular matrix; GO:0031974 membrane-enclosed lumen; GO:0042645 mitochondrial nucleoid; GO:0043226 organelle; GO:0043227 membrane-bounded organelle; GO:0043228 non-membrane-bounded …	GO:0003676 nucleic acid binding; GO:0003677 DNA binding; GO:0003690 double-stranded DNA binding; GO:0003697 single-stranded DNA binding; GO:0003824 catalytic activity; GO:0003994 aconitate hydratase activity; GO:0005488 binding; GO:0016829 lyase activity; GO:0016835 carbon-oxygen lyase activity; GO:0016836 hydro-lyase activity; GO:0097159 organic cyclic compound binding; GO:1901363 heterocyclic c…	CE	KOG0453	Aconitase/homoaconitase (aconitase superfamily)
ELA24141.1	260	C	0.976064	0.39775	None	acetyl- hydrolase [Colletotrichum fructicola Nara gc5]	C(1)AHPVYQPILQSYFDK	-0.67802	25545	18747	26630	25360	23232	26660	1.02243	1.01664	1.01218	0.964568	1.04531	0.968328	K01067	map00620 Pyruvate metabolism; map01100 Metabolic pathways	GO:0006082 organic acid metabolic process; GO:0006083 acetate metabolic process; GO:0006084 acetyl-CoA metabolic process; GO:0006139 nucleobase-containing compound metabolic process; GO:0006163 purine nucleotide metabolic process; GO:0006629 lipid metabolic process; GO:0006631 fatty acid metabolic process; GO:0006633 fatty acid biosynthetic process; GO:0006637 acyl-CoA metabolic process; GO:00067…	GO:0005622 intracellular anatomical structure; GO:0005737 cytoplasm; GO:0005739 mitochondrion; GO:0005829 cytosol; GO:0043226 organelle; GO:0043227 membrane-bounded organelle; GO:0043229 intracellular organelle; GO:0043231 intracellular membrane-bounded organelle;	GO:0003824 catalytic activity; GO:0003986 acetyl-CoA hydrolase activity; GO:0008410 CoA-transferase activity; GO:0008775 acetate CoA-transferase activity; GO:0016289 CoA hydrolase activity; GO:0016740 transferase activity; GO:0016782 transferase activity, transferring sulphur-containing groups; GO:0016787 hydrolase activity; GO:0016788 hydrolase activity, acting on ester bonds; GO:0016790 thioles…	C	KOG2828	Acetyl-CoA hydrolase
ELA31900.1	133	C	0.977444	0.431687	None	LysM domain-containing protein [Colletotrichum fructicola Nara gc5]	GDTC(1)WAIAEK	2.5836	14938	11151	15766	15241	13721	15532	1.01212	1.02367	1.01442	0.981319	1.0451	0.954998
ELA34741.1	177	C	0.979792	0.533421	None	autophagy protein [Colletotrichum fructicola Nara gc5]	C(1)YTMQTR	0.71358	30387	21308	32924	31039	25493	33653	1.01703	0.966266	1.04645	0.987212	0.959176	1.02213
ELA25830.1	77	C	0.984541	0.920038	None	40s ribosomal protein s20 [Colletotrichum fructicola Nara gc5]	TWDC(1)FEMR	-0.15559	8611.7	6768.3	12038	10531	7659	11179	0.88723	0.944791	1.17777	1.03104	0.887058	1.04517	K02969	map03010 Ribosome	GO:0000462 maturation of SSU-rRNA from tricistronic rRNA transcript (SSU-rRNA, 5.8S rRNA, LSU-rRNA); GO:0002181 cytoplasmic translation; GO:0006139 nucleobase-containing compound metabolic process; GO:0006364 rRNA processing; GO:0006396 RNA processing; GO:0006412 translation; GO:0006518 peptide metabolic process; GO:0006725 cellular aromatic compound metabolic process; GO:0006807 nitrogen compoun…	GO:0005622 intracellular anatomical structure; GO:0005737 cytoplasm; GO:0005829 cytosol; GO:0005840 ribosome; GO:0015935 small ribosomal subunit; GO:0022626 cytosolic ribosome; GO:0022627 cytosolic small ribosomal subunit; GO:0032991 protein-containing complex; GO:0043226 organelle; GO:0043228 non-membrane-bounded organelle; GO:0043229 intracellular organelle; GO:0043232 intracellular non-membran…	GO:0003676 nucleic acid binding; GO:0003723 RNA binding; GO:0003729 mRNA binding; GO:0003735 structural constituent of ribosome; GO:0005198 structural molecule activity; GO:0005488 binding; GO:0097159 organic cyclic compound binding; GO:1901363 heterocyclic compound binding;	J	KOG0900	40S ribosomal protein S20
ELA29565.1	146	C	0.985016	0.338221	None	calnexin precursor [Colletotrichum fructicola Nara gc5]	LQNGLEC(1)GGAYLK	-0.39147	18504	13483	19489	18770	16573	19817	1.01522	1.00228	1.01541	0.978621	1.02218	0.986658	K08054	map04141 Protein processing in endoplasmic reticulum; map04145 Phagosome	GO:0006457 protein folding; GO:0006508 proteolysis; GO:0006511 ubiquitin-dependent protein catabolic process; GO:0006807 nitrogen compound metabolic process; GO:0006915 apoptotic process; GO:0006950 response to stress; GO:0007154 cell communication; GO:0008152 metabolic process; GO:0008219 cell death; GO:0009056 catabolic process; GO:0009057 macromolecule catabolic process; GO:0009266 response to…	GO:0000322 storage vacuole; GO:0000323 lytic vacuole; GO:0000324 fungal-type vacuole; GO:0005622 intracellular anatomical structure; GO:0005737 cytoplasm; GO:0005773 vacuole; GO:0005783 endoplasmic reticulum; GO:0005789 endoplasmic reticulum membrane; GO:0012505 endomembrane system; GO:0016020 membrane; GO:0031984 organelle subcompartment; GO:0042175 nuclear outer membrane-endoplasmic reticulum m…	GO:0005488 binding; GO:0005509 calcium ion binding; GO:0005515 protein binding; GO:0043167 ion binding; GO:0043169 cation binding; GO:0046872 metal ion binding; GO:0051082 unfolded protein binding;	O	KOG0675	Calnexin
ELA33140.1	103	C	0.988978	0.650746	None	ATP synthase gamma chain [Colletotrichum fructicola Nara gc5]	ELIIVC(1)SSDK	0.5518	21941	16253	22806	22359	18691	24945	1.0108	1.0145	0.997741	0.978858	0.967999	1.04287	K02136	map00190 Oxidative phosphorylation; map01100 Metabolic pathways	GO:0006091 generation of precursor metabolites and energy; GO:0006119 oxidative phosphorylation; GO:0006139 nucleobase-containing compound metabolic process; GO:0006163 purine nucleotide metabolic process; GO:0006164 purine nucleotide biosynthetic process; GO:0006725 cellular aromatic compound metabolic process; GO:0006753 nucleoside phosphate metabolic process; GO:0006754 ATP biosynthetic proces…	GO:0000275 mitochondrial proton-transporting ATP synthase complex, catalytic sector F(1); GO:0005622 intracellular anatomical structure; GO:0005737 cytoplasm; GO:0005739 mitochondrion; GO:0005740 mitochondrial envelope; GO:0005743 mitochondrial inner membrane; GO:0005753 mitochondrial proton-transporting ATP synthase complex; GO:0005756 mitochondrial proton-transporting ATP synthase, central stal…		C	KOG1531	F0F1-type ATP synthase, gamma subunit
ELA37724.1	159	C	0.990637	0.587822	None	rho GTPase rho1 [Colletotrichum fructicola Nara gc5]	YLEC(1)SAK	2.1824	45949	33342	46926	48396	39545	48454	1.02367	1.00643	0.992783	1.02459	0.990389	0.979597	K04513	map04011 MAPK signaling pathway - yeast; map04144 Endocytosis	GO:0000003 reproduction; GO:0000271 polysaccharide biosynthetic process; GO:0000278 mitotic cell cycle; GO:0000281 mitotic cytokinesis; GO:0000910 cytokinesis; GO:0005975 carbohydrate metabolic process; GO:0005976 polysaccharide metabolic process; GO:0006074 (1->3)-beta-D-glucan metabolic process; GO:0006075 (1->3)-beta-D-glucan biosynthetic process; GO:0006109 regulation of carbohydrate metaboli…	GO:0000131 incipient cellular bud site; GO:0000148 1,3-beta-D-glucan synthase complex; GO:0000935 division septum; GO:0001411 hyphal tip; GO:0005622 intracellular anatomical structure; GO:0005737 cytoplasm; GO:0005739 mitochondrion; GO:0005740 mitochondrial envelope; GO:0005741 mitochondrial outer membrane; GO:0005777 peroxisome; GO:0005783 endoplasmic reticulum; GO:0005794 Golgi apparatus; GO:00…	GO:0000166 nucleotide binding; GO:0001882 nucleoside binding; GO:0001883 purine nucleoside binding; GO:0003824 catalytic activity; GO:0003924 GTPase activity; GO:0005488 binding; GO:0005525 GTP binding; GO:0016462 pyrophosphatase activity; GO:0016787 hydrolase activity; GO:0016817 hydrolase activity, acting on acid anhydrides; GO:0016818 hydrolase activity, acting on acid anhydrides, in phosphoru…	R	KOG0393	Ras-related small GTPase, Rho type
ELA34328.1	544	C	0.99152	0.840261	None	delta 1-pyrroline-5-carboxylate dehydrogenase [Colletotrichum fructicola Nara gc5]	NSAGNFYINC(1)K	-0.44307	18158	14339	18304	18545	16332	20407	1.00141	1.07145	0.958622	0.971912	1.01254	1.02131	K00294	map00250 Alanine, aspartate and glutamate metabolism; map00330 Arginine and proline metabolism; map01100 Metabolic pathways	GO:0006082 organic acid metabolic process; GO:0006520 amino acid metabolic process; GO:0006536 glutamate metabolic process; GO:0006537 glutamate biosynthetic process; GO:0006560 proline metabolic process; GO:0006562 proline catabolic process; GO:0006807 nitrogen compound metabolic process; GO:0006950 response to stress; GO:0007154 cell communication; GO:0008152 metabolic process; GO:0008652 amino…	GO:0005622 intracellular anatomical structure; GO:0005737 cytoplasm; GO:0005739 mitochondrion; GO:0005759 mitochondrial matrix; GO:0031974 membrane-enclosed lumen; GO:0043226 organelle; GO:0043227 membrane-bounded organelle; GO:0043229 intracellular organelle; GO:0043231 intracellular membrane-bounded organelle; GO:0043233 organelle lumen; GO:0070013 intracellular organelle lumen;	GO:0003824 catalytic activity; GO:0003842 1-pyrroline-5-carboxylate dehydrogenase activity; GO:0016491 oxidoreductase activity; GO:0016645 oxidoreductase activity, acting on the CH-NH group of donors; GO:0016646 oxidoreductase activity, acting on the CH-NH group of donors, NAD or NADP as acceptor;	E	KOG2455	Delta-1-pyrroline-5-carboxylate dehydrogenase
ELA24837.1	112	C	0.992617	0.847419	None	squalene phytoene synthase [Colletotrichum fructicola Nara gc5]	TFAGTPPAEPIC(1)VLLHQALQDLR	-0.081453	12835	10027	14974	14462	11651	14876	0.952639	1.00835	1.05543	1.02004	0.972138	1.00197	K18163					I	KOG4411	Phytoene/squalene synthetase
ELA28128.1	407	C	0.994762	0.901739	None	phosphatidate cytidylyltransferase [Colletotrichum fructicola Nara gc5]	YLSNQGVWGDEIIQC(1)LDK	-0.054638	21081	15197	20330	20700	19302	21255	1.04641	1.02206	0.958314	0.976426	1.07708	0.957434	K00981	map00564 Glycerophospholipid metabolism; map01100 Metabolic pathways; map01110 Biosynthesis of secondary metabolites; map04070 Phosphatidylinositol signaling system				TZ	KOG3699	Cytoskeletal protein Adducin
ELA37353.1	168	C	0.999854	0.967368	None	sun domain-containing protein [Colletotrichum fructicola Nara gc5]	TPNYSIGDLAISFIETAVSGDGGC(1)TK	-1.1253	45095	37378	69154	58324	40718	66324	0.832291	0.934699	1.21206	1.02294	0.844823	1.11085	K01238		GO:0000272 polysaccharide catabolic process; GO:0005975 carbohydrate metabolic process; GO:0005976 polysaccharide metabolic process; GO:0006074 (1->3)-beta-D-glucan metabolic process; GO:0006076 (1->3)-beta-D-glucan catabolic process; GO:0006996 organelle organization; GO:0007005 mitochondrion organization; GO:0008152 metabolic process; GO:0009056 catabolic process; GO:0009057 macromolecule catab…	GO:0005576 extracellular region; GO:0005618 cell wall; GO:0005622 intracellular anatomical structure; GO:0005737 cytoplasm; GO:0005739 mitochondrion; GO:0005759 mitochondrial matrix; GO:0005783 endoplasmic reticulum; GO:0009277 fungal-type cell wall; GO:0009986 cell surface; GO:0012505 endomembrane system; GO:0030312 external encapsulating structure; GO:0031974 membrane-enclosed lumen; GO:0043226…	GO:0003824 catalytic activity; GO:0004553 hydrolase activity, hydrolyzing O-glycosyl compounds; GO:0005488 binding; GO:0008422 beta-glucosidase activity; GO:0015926 glucosidase activity; GO:0016787 hydrolase activity; GO:0016798 hydrolase activity, acting on glycosyl bonds; GO:0030246 carbohydrate binding;
ELA23243.1	337	C	1.00273	0.946801	None	squalene synthetase [Colletotrichum fructicola Nara gc5]	GDACQLMSESTQNLMVVC(1)DVFR	-2.3999	15842	12457	15410	17052	14548	16446	1.01013	1.07619	0.9331	1.03324	1.0428	0.951619	K00801	map00100 Steroid biosynthesis; map00909 Sesquiterpenoid and triterpenoid biosynthesis; map01100 Metabolic pathways; map01110 Biosynthesis of secondary metabolites	GO:0006066 alcohol metabolic process; GO:0006629 lipid metabolic process; GO:0006644 phospholipid metabolic process; GO:0006694 steroid biosynthetic process; GO:0006696 ergosterol biosynthetic process; GO:0006720 isoprenoid metabolic process; GO:0006721 terpenoid metabolic process; GO:0006793 phosphorus metabolic process; GO:0006796 phosphate-containing compound metabolic process; GO:0008152 meta…	GO:0005622 intracellular anatomical structure; GO:0005737 cytoplasm; GO:0005739 mitochondrion; GO:0005740 mitochondrial envelope; GO:0005741 mitochondrial outer membrane; GO:0005783 endoplasmic reticulum; GO:0005789 endoplasmic reticulum membrane; GO:0012505 endomembrane system; GO:0016020 membrane; GO:0019867 outer membrane; GO:0031090 organelle membrane; GO:0031966 mitochondrial membrane; GO:00…	GO:0003824 catalytic activity; GO:0004310 farnesyl-diphosphate farnesyltransferase activity; GO:0004311 farnesyltranstransferase activity; GO:0004659 prenyltransferase activity; GO:0016740 transferase activity; GO:0016765 transferase activity, transferring alkyl or aryl (other than methyl) groups; GO:0051996 squalene synthase activity;	I	KOG1459	Squalene synthetase
ELA28064.1	78	C	1.00333	0.945658	None	protein disulfide isomerase [Colletotrichum fructicola Nara gc5]	VDC(1)TEEADLC(1)QEYGVEGYPTLK	-0.55275	33101	25655	42899	37988	30024	43097	0.910205	0.955827	1.12022	0.992664	0.928109	1.07543	K09580	map04141 Protein processing in endoplasmic reticulum	GO:0001666 response to hypoxia; GO:0006082 organic acid metabolic process; GO:0006457 protein folding; GO:0006508 proteolysis; GO:0006511 ubiquitin-dependent protein catabolic process; GO:0006516 glycoprotein catabolic process; GO:0006517 protein deglycosylation; GO:0006520 amino acid metabolic process; GO:0006575 cellular modified amino acid metabolic process; GO:0006807 nitrogen compound metabo…	GO:0005576 extracellular region; GO:0005622 intracellular anatomical structure; GO:0005737 cytoplasm; GO:0005783 endoplasmic reticulum; GO:0005788 endoplasmic reticulum lumen; GO:0005793 endoplasmic reticulum-Golgi intermediate compartment; GO:0005886 plasma membrane; GO:0009897 external side of plasma membrane; GO:0009986 cell surface; GO:0012505 endomembrane system; GO:0016020 membrane; GO:0016…	GO:0003756 protein disulfide isomerase activity; GO:0003824 catalytic activity; GO:0004656 procollagen-proline 4-dioxygenase activity; GO:0005102 signaling receptor binding; GO:0005178 integrin binding; GO:0005488 binding; GO:0005515 protein binding; GO:0015035 protein-disulfide reductase activity; GO:0015036 disulfide oxidoreductase activity; GO:0016491 oxidoreductase activity; GO:0016667 oxidor…	O	KOG0190	Protein disulfide isomerase (prolyl 4-hydroxylase beta subunit)
ELA23257.1	289	C	1.00475	0.871633	None	nadh-cytochrome b5 reductase [Colletotrichum fructicola Nara gc5]	VFVC(1)GPPGLMNAVSGNK	-0.96829	19941	15744	19995	21218	17820	22426	0.995917	1.06537	0.948324	1.00702	1.0005	1.0164	K00326	map00520 Amino sugar and nucleotide sugar metabolism	GO:0006066 alcohol metabolic process; GO:0006629 lipid metabolic process; GO:0006694 steroid biosynthetic process; GO:0006696 ergosterol biosynthetic process; GO:0006950 response to stress; GO:0006979 response to oxidative stress; GO:0008152 metabolic process; GO:0008202 steroid metabolic process; GO:0008204 ergosterol metabolic process; GO:0008610 lipid biosynthetic process; GO:0009058 biosynthe…	GO:0005622 intracellular anatomical structure; GO:0005737 cytoplasm; GO:0005739 mitochondrion; GO:0005740 mitochondrial envelope; GO:0005741 mitochondrial outer membrane; GO:0005758 mitochondrial intermembrane space; GO:0016020 membrane; GO:0019867 outer membrane; GO:0031090 organelle membrane; GO:0031966 mitochondrial membrane; GO:0031967 organelle envelope; GO:0031968 organelle outer membrane; …	GO:0003824 catalytic activity; GO:0004128 cytochrome-b5 reductase activity, acting on NAD(P)H; GO:0016491 oxidoreductase activity; GO:0016651 oxidoreductase activity, acting on NAD(P)H; GO:0016653 oxidoreductase activity, acting on NAD(P)H, heme protein as acceptor;	HC	KOG0534	NADH-cytochrome b-5 reductase
ELA35588.1	28	C	1.0084	0.900657	None	endosomal cargo receptor [Colletotrichum fructicola Nara gc5]	C(1)FFEELPK	0.2746	18406	13620	20959	20309	15558	22536	0.966757	0.969268	1.04541	1.01369	0.918637	1.07416	K20346		GO:0006621 protein retention in ER lumen; GO:0006810 transport; GO:0006888 endoplasmic reticulum to Golgi vesicle-mediated transport; GO:0008104 protein localization; GO:0009987 cellular process; GO:0016192 vesicle-mediated transport; GO:0032507 maintenance of protein location in cell; GO:0033036 macromolecule localization; GO:0033365 protein localization to organelle; GO:0035437 maintenance of p…	GO:0005622 intracellular anatomical structure; GO:0005737 cytoplasm; GO:0005739 mitochondrion; GO:0005783 endoplasmic reticulum; GO:0005798 Golgi-associated vesicle; GO:0012505 endomembrane system; GO:0016020 membrane; GO:0030134 COPII-coated ER to Golgi transport vesicle; GO:0030135 coated vesicle; GO:0031410 cytoplasmic vesicle; GO:0031982 vesicle; GO:0043226 organelle; GO:0043227 membrane-boun…		U	KOG1690	emp24/gp25L/p24 family of membrane trafficking proteins
ELA27045.1	246	C	1.00896	0.787239	None	alcohol dehydrogenase i [Colletotrichum fructicola Nara gc5]	GTVVC(1)IGLPANAYLK	-0.62574	15040	11632	17327	17206	13642	17622	0.951586	0.997157	1.04108	1.03452	0.97031	1.01179	K13953	map00010 Glycolysis / Gluconeogenesis; map00071 Fatty acid degradation; map00350 Tyrosine metabolism; map00620 Pyruvate metabolism; map01100 Metabolic pathways; map01110 Biosynthesis of secondary metabolites	GO:0000947 amino acid catabolic process to alcohol via Ehrlich pathway; GO:0000955 amino acid catabolic process via Ehrlich pathway; GO:0005975 carbohydrate metabolic process; GO:0005996 monosaccharide metabolic process; GO:0006006 glucose metabolic process; GO:0006066 alcohol metabolic process; GO:0006067 ethanol metabolic process; GO:0006068 ethanol catabolic process; GO:0006081 cellular aldehy…	GO:0005576 extracellular region; GO:0005622 intracellular anatomical structure; GO:0005634 nucleus; GO:0005737 cytoplasm; GO:0005739 mitochondrion; GO:0005759 mitochondrial matrix; GO:0005886 plasma membrane; GO:0016020 membrane; GO:0031012 extracellular matrix; GO:0031974 membrane-enclosed lumen; GO:0043226 organelle; GO:0043227 membrane-bounded organelle; GO:0043229 intracellular organelle; GO:…	GO:0003824 catalytic activity; GO:0004022 alcohol dehydrogenase (NAD+) activity; GO:0016491 oxidoreductase activity; GO:0016614 oxidoreductase activity, acting on CH-OH group of donors; GO:0016616 oxidoreductase activity, acting on the CH-OH group of donors, NAD or NADP as acceptor; GO:0019170 methylglyoxal reductase (NADH-dependent) activity;	Q	KOG0023	Alcohol dehydrogenase, class V
ELA28502.1	170	C	1.00957	0.783784	None	arsenate reductase [Colletotrichum fructicola Nara gc5]	AINPFAEEC(1)WSGK	-0.45375	33793	26127	38993	37646	30659	40770	0.950572	0.995764	1.04161	1.00632	0.969502	1.04072
ELA28150.1	312	C	1.01328	0.697843	None	malate dehydrogenase [Colletotrichum fructicola Nara gc5]	LLEAC(1)FADLK	0.31241	83310	67232	95833	91562	81160	99931	0.93908	1.02681	1.02584	0.980795	1.02844	1.02221	K00026	map00020 Citrate cycle (TCA cycle); map00270 Cysteine and methionine metabolism; map00620 Pyruvate metabolism; map00630 Glyoxylate and dicarboxylate metabolism; map01100 Metabolic pathways; map01110 Biosynthesis of secondary metabolites; map01200 Carbon metabolism	GO:0006082 organic acid metabolic process; GO:0006091 generation of precursor metabolites and energy; GO:0006099 tricarboxylic acid cycle; GO:0006101 citrate metabolic process; GO:0006108 malate metabolic process; GO:0008152 metabolic process; GO:0009060 aerobic respiration; GO:0009987 cellular process; GO:0015980 energy derivation by oxidation of organic compounds; GO:0016999 antibiotic metaboli…	GO:0005622 intracellular anatomical structure; GO:0005737 cytoplasm; GO:0005739 mitochondrion; GO:0005759 mitochondrial matrix; GO:0031974 membrane-enclosed lumen; GO:0043226 organelle; GO:0043227 membrane-bounded organelle; GO:0043229 intracellular organelle; GO:0043231 intracellular membrane-bounded organelle; GO:0043233 organelle lumen; GO:0070013 intracellular organelle lumen;	GO:0003676 nucleic acid binding; GO:0003723 RNA binding; GO:0003729 mRNA binding; GO:0003824 catalytic activity; GO:0005488 binding; GO:0016491 oxidoreductase activity; GO:0016614 oxidoreductase activity, acting on CH-OH group of donors; GO:0016615 malate dehydrogenase activity; GO:0016616 oxidoreductase activity, acting on the CH-OH group of donors, NAD or NADP as acceptor; GO:0030060 L-malate d…	C	KOG1494	NAD-dependent malate dehydrogenase
ELA34180.1	807	C	1.01398	0.640616	None	glycine dehydrogenase [Colletotrichum fructicola Nara gc5]	TFC(1)IPHGGGGPGVGPICVK	-1.1656	49374	35853	51644	49627	45501	55911	1.00332	0.987129	0.996594	0.95833	1.03942	1.03103	K00281	map00260 Glycine, serine and threonine metabolism; map00630 Glyoxylate and dicarboxylate metabolism; map01100 Metabolic pathways; map01110 Biosynthesis of secondary metabolites; map01200 Carbon metabolism	GO:0006082 organic acid metabolic process; GO:0006520 amino acid metabolic process; GO:0006544 glycine metabolic process; GO:0006546 glycine catabolic process; GO:0006730 one-carbon metabolic process; GO:0006807 nitrogen compound metabolic process; GO:0008152 metabolic process; GO:0009056 catabolic process; GO:0009063 amino acid catabolic process; GO:0009069 serine family amino acid metabolic pro…	GO:0005622 intracellular anatomical structure; GO:0005737 cytoplasm; GO:0005739 mitochondrion; GO:0005960 glycine cleavage complex; GO:0032991 protein-containing complex; GO:0043226 organelle; GO:0043227 membrane-bounded organelle; GO:0043229 intracellular organelle; GO:0043231 intracellular membrane-bounded organelle; GO:1902494 catalytic complex; GO:1990204 oxidoreductase complex;	GO:0003824 catalytic activity; GO:0004375 glycine dehydrogenase (decarboxylating) activity; GO:0016491 oxidoreductase activity; GO:0016638 oxidoreductase activity, acting on the CH-NH2 group of donors; GO:0016642 oxidoreductase activity, acting on the CH-NH2 group of donors, disulfide as acceptor;	E	KOG2040	Glycine dehydrogenase (decarboxylating)
ELA30748.1	411	C	1.01446	0.664404	None	glucosidase 2 subunit beta precursor [Colletotrichum fructicola Nara gc5]	C(1)VSTEAGEYEYELC(1)WMDK	-0.46161	59068	43105	67743	64673	53651	69048	0.967231	0.956345	1.05342	1.00637	0.987616	1.02604	K08288	map04141 Protein processing in endoplasmic reticulum	GO:0000271 polysaccharide biosynthetic process; GO:0005975 carbohydrate metabolic process; GO:0005976 polysaccharide metabolic process; GO:0006486 protein glycosylation; GO:0006487 protein N-linked glycosylation; GO:0006491 N-glycan processing; GO:0006807 nitrogen compound metabolic process; GO:0008152 metabolic process; GO:0009058 biosynthetic process; GO:0009059 macromolecule biosynthetic proce…	GO:0005622 intracellular anatomical structure; GO:0005737 cytoplasm; GO:0005783 endoplasmic reticulum; GO:0005788 endoplasmic reticulum lumen; GO:0012505 endomembrane system; GO:0017177 glucosidase II complex; GO:0031974 membrane-enclosed lumen; GO:0032991 protein-containing complex; GO:0043226 organelle; GO:0043227 membrane-bounded organelle; GO:0043229 intracellular organelle; GO:0043231 intrac…		T	KOG2397	Protein kinase C substrate, 80 KD protein, heavy chain
ELA24730.1	407	C	1.01513	0.325137	None	serine palmitoyl transferase subunit [Colletotrichum fructicola Nara gc5]	SDWVLC(1)TSSPENPIMLLVLKPEVAAAR	0.17961	10491	7504.8	10984	10874	9487.7	11638	1.00654	0.975575	1.00076	0.991424	1.02331	1.01327	K00654	map00600 Sphingolipid metabolism; map01100 Metabolic pathways; map04138 Autophagy - yeast	GO:0006629 lipid metabolic process; GO:0006643 membrane lipid metabolic process; GO:0006665 sphingolipid metabolic process; GO:0006807 nitrogen compound metabolic process; GO:0008152 metabolic process; GO:0008610 lipid biosynthetic process; GO:0009058 biosynthetic process; GO:0009987 cellular process; GO:0030148 sphingolipid biosynthetic process; GO:0044237 cellular metabolic process; GO:0044238 …	GO:0002178 palmitoyltransferase complex; GO:0005622 intracellular anatomical structure; GO:0005737 cytoplasm; GO:0005783 endoplasmic reticulum; GO:0005789 endoplasmic reticulum membrane; GO:0012505 endomembrane system; GO:0016020 membrane; GO:0017059 serine C-palmitoyltransferase complex; GO:0031211 endoplasmic reticulum palmitoyltransferase complex; GO:0031984 organelle subcompartment; GO:003299…	GO:0003824 catalytic activity; GO:0004758 serine C-palmitoyltransferase activity; GO:0016408 C-acyltransferase activity; GO:0016409 palmitoyltransferase activity; GO:0016454 C-palmitoyltransferase activity; GO:0016740 transferase activity; GO:0016746 acyltransferase activity; GO:0016747 acyltransferase activity, transferring groups other than amino-acyl groups;	O	KOG1358	Serine palmitoyltransferase
ELA33140.1	251	C	1.01521	0.739709	None	ATP synthase gamma chain [Colletotrichum fructicola Nara gc5]	EYALANSIYWALAEGHAC(1)EISAR	-0.51004	18169	13450	21148	20265	16122	21987	0.95643	0.959297	1.05718	1.01374	0.954055	1.05033	K02136	map00190 Oxidative phosphorylation; map01100 Metabolic pathways	GO:0006091 generation of precursor metabolites and energy; GO:0006119 oxidative phosphorylation; GO:0006139 nucleobase-containing compound metabolic process; GO:0006163 purine nucleotide metabolic process; GO:0006164 purine nucleotide biosynthetic process; GO:0006725 cellular aromatic compound metabolic process; GO:0006753 nucleoside phosphate metabolic process; GO:0006754 ATP biosynthetic proces…	GO:0000275 mitochondrial proton-transporting ATP synthase complex, catalytic sector F(1); GO:0005622 intracellular anatomical structure; GO:0005737 cytoplasm; GO:0005739 mitochondrion; GO:0005740 mitochondrial envelope; GO:0005743 mitochondrial inner membrane; GO:0005753 mitochondrial proton-transporting ATP synthase complex; GO:0005756 mitochondrial proton-transporting ATP synthase, central stal…		C	KOG1531	F0F1-type ATP synthase, gamma subunit
ELA25021.1	54	C	1.0159	0.807575	None	cytochrome c heme lyase [Colletotrichum fructicola Nara gc5]	HAGPPPSSC(1)PVPHDQPKPESK	0.55523	6301.5	3982.7	7636.1	6651.9	5914.9	6920.1	0.985565	0.843971	1.13415	0.988654	1.03997	0.982177	K01764	map00860 Porphyrin metabolism; map01100 Metabolic pathways	GO:0006807 nitrogen compound metabolic process; GO:0006996 organelle organization; GO:0007005 mitochondrion organization; GO:0008152 metabolic process; GO:0009987 cellular process; GO:0016043 cellular component organization; GO:0017003 protein-heme linkage; GO:0017004 cytochrome complex assembly; GO:0017006 protein-tetrapyrrole linkage; GO:0018063 cytochrome c-heme linkage; GO:0019538 protein met…	GO:0005622 intracellular anatomical structure; GO:0005737 cytoplasm; GO:0005739 mitochondrion; GO:0005740 mitochondrial envelope; GO:0005743 mitochondrial inner membrane; GO:0005758 mitochondrial intermembrane space; GO:0016020 membrane; GO:0019866 organelle inner membrane; GO:0031090 organelle membrane; GO:0031966 mitochondrial membrane; GO:0031967 organelle envelope; GO:0031970 organelle envelo…	GO:0003824 catalytic activity; GO:0004408 holocytochrome-c synthase activity; GO:0016829 lyase activity; GO:0016846 carbon-sulfur lyase activity;	CO	KOG3996	Holocytochrome c synthase/heme-lyase
ELA31894.1	169	C	1.01995	0.550896	None	adenosylhomocysteinase [Colletotrichum fructicola Nara gc5]	FDNLYGC(1)R	0.81117	29475	20340	30294	30852	26901	30804	1.0224	0.955936	0.997894	1.01697	1.04899	0.969644	K01251	map00270 Cysteine and methionine metabolism; map01100 Metabolic pathways	GO:0000096 sulfur amino acid metabolic process; GO:0006082 organic acid metabolic process; GO:0006139 nucleobase-containing compound metabolic process; GO:0006152 purine nucleoside catabolic process; GO:0006520 amino acid metabolic process; GO:0006534 cysteine metabolic process; GO:0006555 methionine metabolic process; GO:0006575 cellular modified amino acid metabolic process; GO:0006629 lipid me…	GO:0005576 extracellular region; GO:0005622 intracellular anatomical structure; GO:0005737 cytoplasm; GO:0005829 cytosol; GO:0031012 extracellular matrix; GO:0062039 biofilm matrix; GO:0062040 fungal biofilm matrix;	GO:0003824 catalytic activity; GO:0004013 adenosylhomocysteinase activity; GO:0016787 hydrolase activity; GO:0016801 hydrolase activity, acting on ether bonds; GO:0016802 trialkylsulfonium hydrolase activity;	H	KOG1370	S-adenosylhomocysteine hydrolase
ELA37276.1	392	C	1.02035	0.842222	None	mitochondrial aconitate [Colletotrichum fructicola Nara gc5]	VGLIGSC(1)TNSSYEDMSR	-1.4304	42427	33942	57679	51936	38092	59425	0.875556	0.949048	1.13036	1.01852	0.883706	1.11288	K01681	map00020 Citrate cycle (TCA cycle); map00630 Glyoxylate and dicarboxylate metabolism; map01100 Metabolic pathways; map01110 Biosynthesis of secondary metabolites; map01200 Carbon metabolism; map01210 2-Oxocarboxylic acid metabolism; map01230 Biosynthesis of amino acids	GO:0000002 mitochondrial genome maintenance; GO:0006082 organic acid metabolic process; GO:0006091 generation of precursor metabolites and energy; GO:0006099 tricarboxylic acid cycle; GO:0006101 citrate metabolic process; GO:0006520 amino acid metabolic process; GO:0006536 glutamate metabolic process; GO:0006807 nitrogen compound metabolic process; GO:0006996 organelle organization; GO:0007005 mi…	GO:0005576 extracellular region; GO:0005622 intracellular anatomical structure; GO:0005737 cytoplasm; GO:0005739 mitochondrion; GO:0005759 mitochondrial matrix; GO:0005829 cytosol; GO:0009295 nucleoid; GO:0031012 extracellular matrix; GO:0031974 membrane-enclosed lumen; GO:0042645 mitochondrial nucleoid; GO:0043226 organelle; GO:0043227 membrane-bounded organelle; GO:0043228 non-membrane-bounded …	GO:0003676 nucleic acid binding; GO:0003677 DNA binding; GO:0003690 double-stranded DNA binding; GO:0003697 single-stranded DNA binding; GO:0003824 catalytic activity; GO:0003994 aconitate hydratase activity; GO:0005488 binding; GO:0016829 lyase activity; GO:0016835 carbon-oxygen lyase activity; GO:0016836 hydro-lyase activity; GO:0097159 organic cyclic compound binding; GO:1901363 heterocyclic c…	CE	KOG0453	Aconitase/homoaconitase (aconitase superfamily)
ELA37779.1	502	C	1.0261	0.362991	None	protein o-mannosyl transferase [Colletotrichum fructicola Nara gc5]	QIEVTC(1)TK	-1.5186	85716	63171	96206	95053	77878	100990	0.966227	0.964815	1.02986	1.01822	0.98688	1.03307	K00728	map00514 Other types of O-glycan biosynthesis; map00515 Mannose type O-glycan biosynthesis; map01100 Metabolic pathways	GO:0006486 protein glycosylation; GO:0006493 protein O-linked glycosylation; GO:0006508 proteolysis; GO:0006515 protein quality control for misfolded or incompletely synthesized proteins; GO:0006807 nitrogen compound metabolic process; GO:0006810 transport; GO:0006886 intracellular protein transport; GO:0006950 response to stress; GO:0008104 protein localization; GO:0008152 metabolic process; GO:…	GO:0005622 intracellular anatomical structure; GO:0005737 cytoplasm; GO:0005783 endoplasmic reticulum; GO:0005789 endoplasmic reticulum membrane; GO:0005886 plasma membrane; GO:0012505 endomembrane system; GO:0016020 membrane; GO:0031501 mannosyltransferase complex; GO:0031502 dolichyl-phosphate-mannose-protein mannosyltransferase complex; GO:0031984 organelle subcompartment; GO:0032991 protein-c…	GO:0000030 mannosyltransferase activity; GO:0003824 catalytic activity; GO:0004169 dolichyl-phosphate-mannose-protein mannosyltransferase activity; GO:0016740 transferase activity; GO:0016757 glycosyltransferase activity; GO:0016758 hexosyltransferase activity;	O	KOG3359	Dolichyl-phosphate-mannose:protein O-mannosyl transferase
ELA34179.1	96	C	1.02646	0.364019	None	carboxypeptidase [Colletotrichum fructicola Nara gc5]	NPFDITAPC(0.972)ETESIC(0.028)YK	-0.6411	15591	11711	16939	16339	14904	18205	0.973603	0.990856	1.00451	0.969596	1.04627	1.03166	K13289					OE	KOG1282	Serine carboxypeptidases (lysosomal cathepsin A)
ELA29567.1	52	C	1.0266	0.597491	None	hypothetical protein CGGC5_9974 [Colletotrichum fructicola Nara gc5]	TTEC(1)VAACDQGDGSAAATEK	0.22966	10080	8004.4	11915	11154	10432	11869	0.929384	0.999936	1.04325	0.977288	1.08127	0.993082
ELA29790.1	242	C	1.027	0.353474	None	nadh-ubiquinone oxidoreductase 23 kda subunit [Colletotrichum fructicola Nara gc5]	LC(1)EAICPAQAITIEAEER	-0.46656	9036.6	7215.5	9864.4	9975.9	8782.5	10566	0.953611	1.03167	0.988543	1.0004	1.04188	1.01184	K03941	map00190 Oxidative phosphorylation; map01100 Metabolic pathways		GO:0005622 intracellular anatomical structure; GO:0005737 cytoplasm; GO:0005739 mitochondrion; GO:0043226 organelle; GO:0043227 membrane-bounded organelle; GO:0043229 intracellular organelle; GO:0043231 intracellular membrane-bounded organelle;		C	KOG3256	NADH:ubiquinone oxidoreductase, NDUFS8/23 kDa subunit
ELA34788.1	501	C	1.02764	0.683502	None	ubiquitin-protein ligase sel1 [Colletotrichum fructicola Nara gc5]	TC(1)SMALGYYK	0.43975	3784.1	2668.4	4231.9	3787	3802.2	4254.5	0.982731	0.938926	1.04368	0.934598	1.11004	1.00267	K14026	map04141 Protein processing in endoplasmic reticulum	GO:0006508 proteolysis; GO:0006511 ubiquitin-dependent protein catabolic process; GO:0006807 nitrogen compound metabolic process; GO:0006810 transport; GO:0006886 intracellular protein transport; GO:0006950 response to stress; GO:0008104 protein localization; GO:0008152 metabolic process; GO:0009056 catabolic process; GO:0009057 macromolecule catabolic process; GO:0009987 cellular process; GO:001…	GO:0000151 ubiquitin ligase complex; GO:0000153 cytoplasmic ubiquitin ligase complex; GO:0000835 ER ubiquitin ligase complex; GO:0000836 Hrd1p ubiquitin ligase complex; GO:0000838 Hrd1p ubiquitin ligase ERAD-M complex; GO:0000839 Hrd1p ubiquitin ligase ERAD-L complex; GO:0005622 intracellular anatomical structure; GO:0005737 cytoplasm; GO:0005783 endoplasmic reticulum; GO:0005788 endoplasmic reti…		MOT	KOG1550	Extracellular protein SEL-1 and related proteins
ELA33941.1	384	C	1.02795	0.50764	None	electron transfer flavoprotein-ubiquinone oxidoreductase, partial [Colletotrichum fructicola Nara gc5]	C(1)AFPGGALIGDSAGFVNLPK	1.188	19219	13396	21839	21339	17655	21606	0.977295	0.922951	1.0546	1.03116	1.00924	0.997023	K00311		GO:0006091 generation of precursor metabolites and energy; GO:0006116 NADH oxidation; GO:0006139 nucleobase-containing compound metabolic process; GO:0006725 cellular aromatic compound metabolic process; GO:0006734 NADH metabolic process; GO:0006753 nucleoside phosphate metabolic process; GO:0006793 phosphorus metabolic process; GO:0006796 phosphate-containing compound metabolic process; GO:00068…	GO:0005622 intracellular anatomical structure; GO:0005737 cytoplasm; GO:0005739 mitochondrion; GO:0005740 mitochondrial envelope; GO:0005743 mitochondrial inner membrane; GO:0005759 mitochondrial matrix; GO:0016020 membrane; GO:0017133 mitochondrial electron transfer flavoprotein complex; GO:0019866 organelle inner membrane; GO:0031090 organelle membrane; GO:0031966 mitochondrial membrane; GO:003…	GO:0003824 catalytic activity; GO:0004174 electron-transferring-flavoprotein dehydrogenase activity; GO:0005488 binding; GO:0009055 electron transfer activity; GO:0016491 oxidoreductase activity; GO:0016645 oxidoreductase activity, acting on the CH-NH group of donors; GO:0016649 oxidoreductase activity, acting on the CH-NH group of donors, quinone or similar compound as acceptor; GO:0016722 oxido…	C	KOG2415	Electron transfer flavoprotein ubiquinone oxidoreductase
ELA28064.1	387	C	1.02946	0.748954	None	protein disulfide isomerase [Colletotrichum fructicola Nara gc5]	DVLIEFYAPWC(0.001)GHC(0.999)K	-1.5952	16601	13094	22568	19834	15570	23213	0.875946	0.936104	1.13082	0.994514	0.923558	1.1115	K09580	map04141 Protein processing in endoplasmic reticulum	GO:0001666 response to hypoxia; GO:0006082 organic acid metabolic process; GO:0006457 protein folding; GO:0006508 proteolysis; GO:0006511 ubiquitin-dependent protein catabolic process; GO:0006516 glycoprotein catabolic process; GO:0006517 protein deglycosylation; GO:0006520 amino acid metabolic process; GO:0006575 cellular modified amino acid metabolic process; GO:0006807 nitrogen compound metabo…	GO:0005576 extracellular region; GO:0005622 intracellular anatomical structure; GO:0005737 cytoplasm; GO:0005783 endoplasmic reticulum; GO:0005788 endoplasmic reticulum lumen; GO:0005793 endoplasmic reticulum-Golgi intermediate compartment; GO:0005886 plasma membrane; GO:0009897 external side of plasma membrane; GO:0009986 cell surface; GO:0012505 endomembrane system; GO:0016020 membrane; GO:0016…	GO:0003756 protein disulfide isomerase activity; GO:0003824 catalytic activity; GO:0004656 procollagen-proline 4-dioxygenase activity; GO:0005102 signaling receptor binding; GO:0005178 integrin binding; GO:0005488 binding; GO:0005515 protein binding; GO:0015035 protein-disulfide reductase activity; GO:0015036 disulfide oxidoreductase activity; GO:0016491 oxidoreductase activity; GO:0016667 oxidor…	O	KOG0190	Protein disulfide isomerase (prolyl 4-hydroxylase beta subunit)
ELA26975.1	517	C	1.03013	0.729813	None	peptidase m61 domain-containing protein [Colletotrichum fructicola Nara gc5]	AGLC(1)VEDLR	-2.285	37034	32357	36982	42336	38423	39740	0.955028	1.13056	0.905659	1.03749	1.11388	0.929993
ELA31456.1	239	C	1.03024	0.367241	None	pyruvate dehydrogenase e1 component alpha subunit [Colletotrichum fructicola Nara gc5]	LWGLPALFGC(1)ENNK	0.32366	28128	22465	32435	32192	27788	33323	0.933269	1.00991	1.02198	1.01502	1.03647	1.00334	K00161	map00010 Glycolysis / Gluconeogenesis; map00020 Citrate cycle (TCA cycle); map00620 Pyruvate metabolism; map01100 Metabolic pathways; map01110 Biosynthesis of secondary metabolites; map01200 Carbon metabolism	GO:0006082 organic acid metabolic process; GO:0006084 acetyl-CoA metabolic process; GO:0006085 acetyl-CoA biosynthetic process; GO:0006086 acetyl-CoA biosynthetic process from pyruvate; GO:0006090 pyruvate metabolic process; GO:0006091 generation of precursor metabolites and energy; GO:0006099 tricarboxylic acid cycle; GO:0006101 citrate metabolic process; GO:0006139 nucleobase-containing compoun…	GO:0005622 intracellular anatomical structure; GO:0005634 nucleus; GO:0005730 nucleolus; GO:0005737 cytoplasm; GO:0005739 mitochondrion; GO:0005759 mitochondrial matrix; GO:0005967 mitochondrial pyruvate dehydrogenase complex; GO:0009295 nucleoid; GO:0031974 membrane-enclosed lumen; GO:0031981 nuclear lumen; GO:0032991 protein-containing complex; GO:0042645 mitochondrial nucleoid; GO:0043226 orga…	GO:0003824 catalytic activity; GO:0004738 pyruvate dehydrogenase activity; GO:0004739 pyruvate dehydrogenase (acetyl-transferring) activity; GO:0016491 oxidoreductase activity; GO:0016624 oxidoreductase activity, acting on the aldehyde or oxo group of donors, disulfide as acceptor; GO:0016903 oxidoreductase activity, acting on the aldehyde or oxo group of donors;	C	KOG0225	Pyruvate dehydrogenase E1, alpha subunit
ELA25187.1	682	C	1.03312	0.541307	None	nitrite reductase [Colletotrichum fructicola Nara gc5]	SCVGTTWC(1)R	-0.012227	15941	12176	19756	19163	15423	19115	0.918183	0.950227	1.08062	1.0489	0.998654	0.999135	K17877	map00910 Nitrogen metabolism; map01100 Metabolic pathways	GO:0006807 nitrogen compound metabolic process; GO:0008152 metabolic process;			R	KOG1336	Monodehydroascorbate/ferredoxin reductase
ELA25058.1	158	C	1.03368	0.138291	None	pyruvate dehydrogenase e1 component beta subunit [Colletotrichum fructicola Nara gc5]	TLYMSGGIQPC(1)NITFR	-0.56498	41383	31578	44641	45786	37839	49341	0.966257	0.998997	0.989837	1.01592	0.993214	1.04548	K00162	map00010 Glycolysis / Gluconeogenesis; map00020 Citrate cycle (TCA cycle); map00620 Pyruvate metabolism; map01100 Metabolic pathways; map01110 Biosynthesis of secondary metabolites; map01200 Carbon metabolism	GO:0006082 organic acid metabolic process; GO:0006084 acetyl-CoA metabolic process; GO:0006085 acetyl-CoA biosynthetic process; GO:0006086 acetyl-CoA biosynthetic process from pyruvate; GO:0006090 pyruvate metabolic process; GO:0006139 nucleobase-containing compound metabolic process; GO:0006163 purine nucleotide metabolic process; GO:0006164 purine nucleotide biosynthetic process; GO:0006637 acy…	GO:0005622 intracellular anatomical structure; GO:0005737 cytoplasm; GO:0005739 mitochondrion; GO:0005759 mitochondrial matrix; GO:0005967 mitochondrial pyruvate dehydrogenase complex; GO:0009295 nucleoid; GO:0031974 membrane-enclosed lumen; GO:0032991 protein-containing complex; GO:0042645 mitochondrial nucleoid; GO:0043226 organelle; GO:0043227 membrane-bounded organelle; GO:0043228 non-membran…	GO:0003824 catalytic activity; GO:0004738 pyruvate dehydrogenase activity; GO:0004739 pyruvate dehydrogenase (acetyl-transferring) activity; GO:0016491 oxidoreductase activity; GO:0016624 oxidoreductase activity, acting on the aldehyde or oxo group of donors, disulfide as acceptor; GO:0016903 oxidoreductase activity, acting on the aldehyde or oxo group of donors;	C	KOG0524	Pyruvate dehydrogenase E1, beta subunit
ELA31576.1	267	C	1.0347	0.287065	None	chalcone-flavanone isomerase [Colletotrichum fructicola Nara gc5]	LLDPAEGEETWTALLQEVGC(1)R	-1.0674	11034	8269.4	12098	12702	10436	12226	0.966892	0.981811	1.00674	1.05773	1.02804	0.972222
ELA35125.1	1101	C	1.03481	0.605392	None	nucleoporin pom152 [Colletotrichum fructicola Nara gc5]	EDYC(1)VGER	-2.2127	21673	15894	26644	25844	19536	26859	0.92927	0.923347	1.08488	1.05303	0.941653	1.04508	K18725	map03013 Nucleocytoplasmic transport	GO:0000226 microtubule cytoskeleton organization; GO:0006606 protein import into nucleus; GO:0006810 transport; GO:0006886 intracellular protein transport; GO:0006913 nucleocytoplasmic transport; GO:0006996 organelle organization; GO:0006997 nucleus organization; GO:0006999 nuclear pore organization; GO:0007010 cytoskeleton organization; GO:0007017 microtubule-based process; GO:0007049 cell cycle…	GO:0005622 intracellular anatomical structure; GO:0005634 nucleus; GO:0005635 nuclear envelope; GO:0005641 nuclear envelope lumen; GO:0005643 nuclear pore; GO:0005737 cytoplasm; GO:0005739 mitochondrion; GO:0012505 endomembrane system; GO:0016020 membrane; GO:0031967 organelle envelope; GO:0031970 organelle envelope lumen; GO:0031974 membrane-enclosed lumen; GO:0031975 envelope; GO:0031981 nuclea…	GO:0005198 structural molecule activity; GO:0005488 binding; GO:0005515 protein binding; GO:0017056 structural constituent of nuclear pore; GO:0043495 protein-membrane adaptor activity;
ELA31550.1	203	C	1.03694	0.306806	None	elongation factor 3 [Colletotrichum fructicola Nara gc5]	TMELIC(1)QLIVNK	0.034922	20571	16933	22648	23507	20092	24791	0.936282	1.04422	0.978904	1.01673	1.02803	1.02396	K03235		GO:0002181 cytoplasmic translation; GO:0002182 cytoplasmic translational elongation; GO:0006412 translation; GO:0006414 translational elongation; GO:0006415 translational termination; GO:0006518 peptide metabolic process; GO:0006807 nitrogen compound metabolic process; GO:0008152 metabolic process; GO:0009058 biosynthetic process; GO:0009059 macromolecule biosynthetic process; GO:0009987 cellular…	GO:0005618 cell wall; GO:0005622 intracellular anatomical structure; GO:0005737 cytoplasm; GO:0005829 cytosol; GO:0005840 ribosome; GO:0005886 plasma membrane; GO:0009277 fungal-type cell wall; GO:0009986 cell surface; GO:0010494 cytoplasmic stress granule; GO:0016020 membrane; GO:0022626 cytosolic ribosome; GO:0030312 external encapsulating structure; GO:0030445 yeast-form cell wall; GO:0032991 …	GO:0000166 nucleotide binding; GO:0003676 nucleic acid binding; GO:0003723 RNA binding; GO:0003746 translation elongation factor activity; GO:0003824 catalytic activity; GO:0003924 GTPase activity; GO:0005488 binding; GO:0005524 ATP binding; GO:0008135 translation factor activity, RNA binding; GO:0016462 pyrophosphatase activity; GO:0016787 hydrolase activity; GO:0016817 hydrolase activity, actin…	J	KOG1242	Protein containing adaptin N-terminal region
ELA25293.1	42	C	1.03841	0.465662	None	Cytochrome c oxidase subunit 6B	DAYFGC(1)LDANNIVDALKDDR	0.48663	47664	34582	52609	50503	42573	59700	0.969508	0.953059	1.0162	0.976192	0.973481	1.10197	K18179		GO:0006873 intracellular monoatomic ion homeostasis; GO:0006878 intracellular copper ion homeostasis; GO:0006996 organelle organization; GO:0007005 mitochondrion organization; GO:0008535 respiratory chain complex IV assembly; GO:0009987 cellular process; GO:0016043 cellular component organization; GO:0017004 cytochrome complex assembly; GO:0019725 cellular homeostasis; GO:0022607 cellular compone…	GO:0005622 intracellular anatomical structure; GO:0005634 nucleus; GO:0005737 cytoplasm; GO:0005739 mitochondrion; GO:0005740 mitochondrial envelope; GO:0005758 mitochondrial intermembrane space; GO:0031967 organelle envelope; GO:0031970 organelle envelope lumen; GO:0031974 membrane-enclosed lumen; GO:0031975 envelope; GO:0043226 organelle; GO:0043227 membrane-bounded organelle; GO:0043229 intrac…
ELA25293.1	62	C	1.18452	0.255466	None	Cytochrome c oxidase subunit 6B	AC(1)PTQNADFER	-0.19755	83545	66259	122940	125330	85359	141010	0.783453	0.843602	1.08765	1.11552	0.904236	1.19589	K18179		GO:0006873 intracellular monoatomic ion homeostasis; GO:0006878 intracellular copper ion homeostasis; GO:0006996 organelle organization; GO:0007005 mitochondrion organization; GO:0008535 respiratory chain complex IV assembly; GO:0009987 cellular process; GO:0016043 cellular component organization; GO:0017004 cytochrome complex assembly; GO:0019725 cellular homeostasis; GO:0022607 cellular compone…	GO:0005622 intracellular anatomical structure; GO:0005634 nucleus; GO:0005737 cytoplasm; GO:0005739 mitochondrion; GO:0005740 mitochondrial envelope; GO:0005758 mitochondrial intermembrane space; GO:0031967 organelle envelope; GO:0031970 organelle envelope lumen; GO:0031974 membrane-enclosed lumen; GO:0031975 envelope; GO:0043226 organelle; GO:0043227 membrane-bounded organelle; GO:0043229 intrac…
ELA33135.1	446	C	1.0386	0.100176	None	glycoside hydrolase family 20 [Colletotrichum fructicola Nara gc5]	VIDSNYNLWYLDC(1)GR	-0.41631	53296	37245	54084	56960	48132	58261	1.01244	0.958635	0.975673	1.02826	1.02788	1.00436	K12373	map00511 Other glycan degradation; map00513 Various types of N-glycan biosynthesis; map00520 Amino sugar and nucleotide sugar metabolism; map00531 Glycosaminoglycan degradation; map00603 Glycosphingolipid biosynthesis - globo and isoglobo series; map00604 Glycosphingolipid biosynthesis - ganglio series; map01100 Metabolic pathways				G	KOG2499	Beta-N-acetylhexosaminidase
ELA33515.1	53	C	1.04094	0.542891	None	disulfide isomerase [Colletotrichum fructicola Nara gc5]	SGKPTLVEFFAPWC(0.008)GHC(0.992)K	-1.4617	45447	34224	55591	51546	42201	59620	0.921216	0.939931	1.07009	0.992908	0.961638	1.09669	K09584	map04141 Protein processing in endoplasmic reticulum	GO:0006457 protein folding; GO:0006950 response to stress; GO:0006979 response to oxidative stress; GO:0008152 metabolic process; GO:0009987 cellular process; GO:0033554 cellular response to stress; GO:0034599 cellular response to oxidative stress; GO:0034975 protein folding in endoplasmic reticulum; GO:0034976 response to endoplasmic reticulum stress; GO:0042221 response to chemical; GO:0050896 …	GO:0005622 intracellular anatomical structure; GO:0005737 cytoplasm; GO:0005783 endoplasmic reticulum; GO:0012505 endomembrane system; GO:0043226 organelle; GO:0043227 membrane-bounded organelle; GO:0043229 intracellular organelle; GO:0043231 intracellular membrane-bounded organelle;	GO:0003756 protein disulfide isomerase activity; GO:0003824 catalytic activity; GO:0005488 binding; GO:0005515 protein binding; GO:0015035 protein-disulfide reductase activity; GO:0015036 disulfide oxidoreductase activity; GO:0016491 oxidoreductase activity; GO:0016667 oxidoreductase activity, acting on a sulfur group of donors; GO:0016853 isomerase activity; GO:0016860 intramolecular oxidoreduct…	O	KOG0191	Thioredoxin/protein disulfide isomerase
ELA30559.1	113	C	1.04122	0.186377	None	gpi ethanolamine phosphate transferase [Colletotrichum fructicola Nara gc5]	SNC(1)TAPPLDLVSSWK	-0.25459	42539	33065	47462	49048	39467	51672	0.945389	0.995636	1.00168	1.03586	0.986029	1.04211	K05288	map00563 Glycosylphosphatidylinositol (GPI)-anchor biosynthesis; map01100 Metabolic pathways	GO:0006497 protein lipidation; GO:0006505 GPI anchor metabolic process; GO:0006506 GPI anchor biosynthetic process; GO:0006629 lipid metabolic process; GO:0006643 membrane lipid metabolic process; GO:0006644 phospholipid metabolic process; GO:0006650 glycerophospholipid metabolic process; GO:0006661 phosphatidylinositol biosynthetic process; GO:0006664 glycolipid metabolic process; GO:0006793 pho…	GO:0005622 intracellular anatomical structure; GO:0005737 cytoplasm; GO:0005783 endoplasmic reticulum; GO:0005789 endoplasmic reticulum membrane; GO:0012505 endomembrane system; GO:0016020 membrane; GO:0031984 organelle subcompartment; GO:0042175 nuclear outer membrane-endoplasmic reticulum membrane network; GO:0043226 organelle; GO:0043227 membrane-bounded organelle; GO:0043229 intracellular org…	GO:0003824 catalytic activity; GO:0016740 transferase activity; GO:0016772 transferase activity, transferring phosphorus-containing groups; GO:0016780 phosphotransferase activity, for other substituted phosphate groups; GO:0051377 mannose-ethanolamine phosphotransferase activity;	T	KOG2126	Glycosylphosphatidylinositol anchor synthesis protein
ELA37334.1	152	C	1.04296	0.32896	None	glyceraldehyde-3-phosphate dehydrogenase [Colletotrichum fructicola Nara gc5]	SYDGSADVISNASC(0.973)TTNC(0.027)LAPLAK	-1.6885	12403	9614.9	11998	13493	11325	14163	0.994074	1.04411	0.913187	1.02768	1.02038	1.03011	K00134	map00010 Glycolysis / Gluconeogenesis; map01100 Metabolic pathways; map01110 Biosynthesis of secondary metabolites; map01200 Carbon metabolism; map01230 Biosynthesis of amino acids	GO:0001932 regulation of protein phosphorylation; GO:0001934 positive regulation of protein phosphorylation; GO:0005975 carbohydrate metabolic process; GO:0005996 monosaccharide metabolic process; GO:0006006 glucose metabolic process; GO:0006007 glucose catabolic process; GO:0006082 organic acid metabolic process; GO:0006090 pyruvate metabolic process; GO:0006091 generation of precursor metabolit…	GO:0005576 extracellular region; GO:0005618 cell wall; GO:0005622 intracellular anatomical structure; GO:0005634 nucleus; GO:0005737 cytoplasm; GO:0005739 mitochondrion; GO:0005811 lipid droplet; GO:0005829 cytosol; GO:0005886 plasma membrane; GO:0009277 fungal-type cell wall; GO:0016020 membrane; GO:0030312 external encapsulating structure; GO:0032991 protein-containing complex; GO:0043226 organ…	GO:0003676 nucleic acid binding; GO:0003682 chromatin binding; GO:0003723 RNA binding; GO:0003824 catalytic activity; GO:0004365 glyceraldehyde-3-phosphate dehydrogenase (NAD+) (phosphorylating) activity; GO:0005488 binding; GO:0016491 oxidoreductase activity; GO:0016620 oxidoreductase activity, acting on the aldehyde or oxo group of donors, NAD or NADP as acceptor; GO:0016903 oxidoreductase acti…	G	KOG0657	Glyceraldehyde 3-phosphate dehydrogenase
ELA25753.1	215	C	1.04696	0.40092	None	hypothetical protein CGGC5_217 [Colletotrichum fructicola Nara gc5]	MPGSNAATESWSNQPC(1)TSGSK	0.46936	10272	8145.1	10777	11555	9109.9	13005	0.955981	1.02707	0.95247	1.02193	0.953104	1.09835
ELA24845.1	969	C	1.05027	0.230674	None	alpha-ketoglutarate dehydrogenase complex subunit [Colletotrichum fructicola Nara gc5]	TIVWC(1)QEEPLNAGAWSFTQPR	-0.27849	71374	53976	83091	84749	67333	86409	0.934319	0.957336	1.03292	1.05426	0.990867	1.02648	K00164	map00020 Citrate cycle (TCA cycle); map01100 Metabolic pathways; map01110 Biosynthesis of secondary metabolites; map01200 Carbon metabolism	GO:0006082 organic acid metabolic process; GO:0006091 generation of precursor metabolites and energy; GO:0006099 tricarboxylic acid cycle; GO:0006101 citrate metabolic process; GO:0006103 2-oxoglutarate metabolic process; GO:0008152 metabolic process; GO:0009060 aerobic respiration; GO:0009987 cellular process; GO:0015980 energy derivation by oxidation of organic compounds; GO:0016999 antibiotic …	GO:0005622 intracellular anatomical structure; GO:0005737 cytoplasm; GO:0005739 mitochondrion; GO:0005759 mitochondrial matrix; GO:0005947 mitochondrial alpha-ketoglutarate dehydrogenase complex; GO:0009295 nucleoid; GO:0009353 mitochondrial oxoglutarate dehydrogenase complex; GO:0030062 mitochondrial tricarboxylic acid cycle enzyme complex; GO:0031974 membrane-enclosed lumen; GO:0032991 protein-…	GO:0003824 catalytic activity; GO:0004591 oxoglutarate dehydrogenase (succinyl-transferring) activity; GO:0016491 oxidoreductase activity; GO:0016624 oxidoreductase activity, acting on the aldehyde or oxo group of donors, disulfide as acceptor; GO:0016903 oxidoreductase activity, acting on the aldehyde or oxo group of donors;	G	KOG0450	2-oxoglutarate dehydrogenase, E1 subunit
ELA37276.1	165	C	1.05102	0.213594	None	mitochondrial aconitate [Colletotrichum fructicola Nara gc5]	EVYDFLSSAC(1)AK	-0.16382	16239	11970	15876	17180	15503	17857	1.00404	1.00275	0.93216	1.00942	1.07755	1.00192	K01681	map00020 Citrate cycle (TCA cycle); map00630 Glyoxylate and dicarboxylate metabolism; map01100 Metabolic pathways; map01110 Biosynthesis of secondary metabolites; map01200 Carbon metabolism; map01210 2-Oxocarboxylic acid metabolism; map01230 Biosynthesis of amino acids	GO:0000002 mitochondrial genome maintenance; GO:0006082 organic acid metabolic process; GO:0006091 generation of precursor metabolites and energy; GO:0006099 tricarboxylic acid cycle; GO:0006101 citrate metabolic process; GO:0006520 amino acid metabolic process; GO:0006536 glutamate metabolic process; GO:0006807 nitrogen compound metabolic process; GO:0006996 organelle organization; GO:0007005 mi…	GO:0005576 extracellular region; GO:0005622 intracellular anatomical structure; GO:0005737 cytoplasm; GO:0005739 mitochondrion; GO:0005759 mitochondrial matrix; GO:0005829 cytosol; GO:0009295 nucleoid; GO:0031012 extracellular matrix; GO:0031974 membrane-enclosed lumen; GO:0042645 mitochondrial nucleoid; GO:0043226 organelle; GO:0043227 membrane-bounded organelle; GO:0043228 non-membrane-bounded …	GO:0003676 nucleic acid binding; GO:0003677 DNA binding; GO:0003690 double-stranded DNA binding; GO:0003697 single-stranded DNA binding; GO:0003824 catalytic activity; GO:0003994 aconitate hydratase activity; GO:0005488 binding; GO:0016829 lyase activity; GO:0016835 carbon-oxygen lyase activity; GO:0016836 hydro-lyase activity; GO:0097159 organic cyclic compound binding; GO:1901363 heterocyclic c…	CE	KOG0453	Aconitase/homoaconitase (aconitase superfamily)
ELA34980.1	74	C	1.05503	0.603894	None	duf543 domain protein [Colletotrichum fructicola Nara gc5]	AYEEC(1)NSSLK	0.34543	38319	29467	51965	48235	35369	54013	0.871076	0.907583	1.12179	1.04199	0.903851	1.11423	K17784
ELA30748.1	424	C	1.05619	0.639225	None	glucosidase 2 subunit beta precursor [Colletotrichum fructicola Nara gc5]	C(1)VSTEAGEYEYELC(1)WMDK	-0.46161	17678	12535	23027	21044	15360	24728	0.904294	0.86878	1.1186	1.02297	0.883284	1.14789	K08288	map04141 Protein processing in endoplasmic reticulum	GO:0000271 polysaccharide biosynthetic process; GO:0005975 carbohydrate metabolic process; GO:0005976 polysaccharide metabolic process; GO:0006486 protein glycosylation; GO:0006487 protein N-linked glycosylation; GO:0006491 N-glycan processing; GO:0006807 nitrogen compound metabolic process; GO:0008152 metabolic process; GO:0009058 biosynthetic process; GO:0009059 macromolecule biosynthetic proce…	GO:0005622 intracellular anatomical structure; GO:0005737 cytoplasm; GO:0005783 endoplasmic reticulum; GO:0005788 endoplasmic reticulum lumen; GO:0012505 endomembrane system; GO:0017177 glucosidase II complex; GO:0031974 membrane-enclosed lumen; GO:0032991 protein-containing complex; GO:0043226 organelle; GO:0043227 membrane-bounded organelle; GO:0043229 intracellular organelle; GO:0043231 intrac…		T	KOG2397	Protein kinase C substrate, 80 KD protein, heavy chain
ELA24408.1	121	C	1.05824	0.0830514	None	phosphatidylglycerol phosphatidylinositol transfer protein [Colletotrichum fructicola Nara gc5]	ADLC(1)EQIENVDLEC(1)PIEK	0.22717	14575	11337	16256	17333	13842	17613	0.937505	0.988034	0.992973	1.05949	1.00091	1.0281			GO:0006810 transport; GO:0006869 lipid transport; GO:0009987 cellular process; GO:0010876 lipid localization; GO:0015850 organic hydroxy compound transport; GO:0015918 sterol transport; GO:0016043 cellular component organization; GO:0032365 intracellular lipid transport; GO:0032366 intracellular sterol transport; GO:0033036 macromolecule localization; GO:0046907 intracellular transport; GO:005117…	GO:0000322 storage vacuole; GO:0000323 lytic vacuole; GO:0000324 fungal-type vacuole; GO:0000328 fungal-type vacuole lumen; GO:0005576 extracellular region; GO:0005622 intracellular anatomical structure; GO:0005737 cytoplasm; GO:0005773 vacuole; GO:0005775 vacuolar lumen; GO:0031974 membrane-enclosed lumen; GO:0043226 organelle; GO:0043227 membrane-bounded organelle; GO:0043229 intracellular orga…		R	KOG4680	Uncharacterized conserved protein, contains ML domain
ELA37237.1	278	C	1.05918	0.13106	None	amidohydrolase 3 [Colletotrichum fructicola Nara gc5]	VYAMLEC(1)AQR	1.057	20469	13697	20709	21440	18333	23343	1.01495	0.920199	0.975137	1.01025	1.02191	1.05037
ELA23722.1	416	C	1.05957	0.140021	None	golgi mannosyltransferase complex subunit [Colletotrichum fructicola Nara gc5]	DC(1)WGEMYNYR	-3.1093	33283	24600	36737	39189	30244	40008	0.954243	0.955609	1.00023	1.06772	0.974783	1.04092	K05531	map00513 Various types of N-glycan biosynthesis; map01100 Metabolic pathways	GO:0000032 cell wall mannoprotein biosynthetic process; GO:0000278 mitotic cell cycle; GO:0000281 mitotic cytokinesis; GO:0000910 cytokinesis; GO:0000917 division septum assembly; GO:0006056 mannoprotein metabolic process; GO:0006057 mannoprotein biosynthetic process; GO:0006486 protein glycosylation; GO:0006487 protein N-linked glycosylation; GO:0006807 nitrogen compound metabolic process; GO:00…	GO:0000136 mannan polymerase complex; GO:0000137 Golgi cis cisterna; GO:0000139 Golgi membrane; GO:0005622 intracellular anatomical structure; GO:0005737 cytoplasm; GO:0005783 endoplasmic reticulum; GO:0005794 Golgi apparatus; GO:0005795 Golgi stack; GO:0012505 endomembrane system; GO:0016020 membrane; GO:0031090 organelle membrane; GO:0031501 mannosyltransferase complex; GO:0031984 organelle sub…	GO:0000009 alpha-1,6-mannosyltransferase activity; GO:0000030 mannosyltransferase activity; GO:0003824 catalytic activity; GO:0008378 galactosyltransferase activity; GO:0016740 transferase activity; GO:0016757 glycosyltransferase activity; GO:0016758 hexosyltransferase activity; GO:0031278 alpha-1,2-galactosyltransferase activity;	GM	KOG4748	Subunit of Golgi mannosyltransferase complex
ELA30748.1	494	C	1.05988	0.689488	None	glucosidase 2 subunit beta precursor [Colletotrichum fructicola Nara gc5]	TDVWLAC(1)SETEELWK	-2.1432	3418.3	2757.7	4589.2	4336.5	2974.5	5220.4	0.858448	0.938339	1.09446	1.03491	0.83975	1.18972	K08288	map04141 Protein processing in endoplasmic reticulum	GO:0000271 polysaccharide biosynthetic process; GO:0005975 carbohydrate metabolic process; GO:0005976 polysaccharide metabolic process; GO:0006486 protein glycosylation; GO:0006487 protein N-linked glycosylation; GO:0006491 N-glycan processing; GO:0006807 nitrogen compound metabolic process; GO:0008152 metabolic process; GO:0009058 biosynthetic process; GO:0009059 macromolecule biosynthetic proce…	GO:0005622 intracellular anatomical structure; GO:0005737 cytoplasm; GO:0005783 endoplasmic reticulum; GO:0005788 endoplasmic reticulum lumen; GO:0012505 endomembrane system; GO:0017177 glucosidase II complex; GO:0031974 membrane-enclosed lumen; GO:0032991 protein-containing complex; GO:0043226 organelle; GO:0043227 membrane-bounded organelle; GO:0043229 intracellular organelle; GO:0043231 intrac…		T	KOG2397	Protein kinase C substrate, 80 KD protein, heavy chain
ELA29718.1	125	C	1.06436	0.341568	None	disrupter of telomere silencing protein [Colletotrichum fructicola Nara gc5]	ASTPGCTTQVC(1)LFR	2.7452	21703	15894	26008	26897	19965	26782	0.925139	0.917972	1.05282	1.08955	0.956729	1.03602	K03564		GO:0000302 response to reactive oxygen species; GO:0000303 response to superoxide; GO:0000305 response to oxygen radical; GO:0006801 superoxide metabolic process; GO:0006950 response to stress; GO:0006979 response to oxidative stress; GO:0008152 metabolic process; GO:0009056 catabolic process; GO:0009636 response to toxic substance; GO:0009987 cellular process; GO:0010035 response to inorganic su…	GO:0005622 intracellular anatomical structure; GO:0005634 nucleus; GO:0043226 organelle; GO:0043227 membrane-bounded organelle; GO:0043229 intracellular organelle; GO:0043231 intracellular membrane-bounded organelle;	GO:0003824 catalytic activity; GO:0004601 peroxidase activity; GO:0008379 thioredoxin peroxidase activity; GO:0016209 antioxidant activity; GO:0016491 oxidoreductase activity; GO:0016684 oxidoreductase activity, acting on peroxide as acceptor; GO:0051920 peroxiredoxin activity;	O	KOG0855	Alkyl hydroperoxide reductase, thiol specific antioxidant and related enzymes
ELA24622.1	127	C	1.06591	0.400096	None	zinc knuckle domain protein [Colletotrichum fructicola Nara gc5]	TC(1)YSCGGYGHMSR	0.22095	50765	38738	64361	62410	48071	68164	0.893218	0.923504	1.07541	1.04353	0.950842	1.08839	K09250		GO:0006417 regulation of translation; GO:0009889 regulation of biosynthetic process; GO:0009891 positive regulation of biosynthetic process; GO:0009893 positive regulation of metabolic process; GO:0010468 regulation of gene expression; GO:0010556 regulation of macromolecule biosynthetic process; GO:0010557 positive regulation of macromolecule biosynthetic process; GO:0010604 positive regulation o…		GO:0003676 nucleic acid binding; GO:0003723 RNA binding; GO:0003729 mRNA binding; GO:0005488 binding; GO:0008494 translation activator activity; GO:0045182 translation regulator activity; GO:0090079 translation regulator activity, nucleic acid binding; GO:0097159 organic cyclic compound binding; GO:1901363 heterocyclic compound binding;	O	KOG4400	E3 ubiquitin ligase interacting with arginine methyltransferase
ELA34740.1	63	C	1.06743	0.483537	None	40s ribosomal protein s11 [Colletotrichum fructicola Nara gc5]	C(1)PFTGQVSIR	0.80052	3087.1	2232	4267.1	3936.3	3195.3	3874.6	0.877082	0.859196	1.15128	1.06276	1.02055	0.99897	K02949	map03010 Ribosome	GO:0000028 ribosomal small subunit assembly; GO:0000462 maturation of SSU-rRNA from tricistronic rRNA transcript (SSU-rRNA, 5.8S rRNA, LSU-rRNA); GO:0002181 cytoplasmic translation; GO:0006139 nucleobase-containing compound metabolic process; GO:0006364 rRNA processing; GO:0006396 RNA processing; GO:0006412 translation; GO:0006518 peptide metabolic process; GO:0006725 cellular aromatic compound m…	GO:0005622 intracellular anatomical structure; GO:0005737 cytoplasm; GO:0005829 cytosol; GO:0005840 ribosome; GO:0015935 small ribosomal subunit; GO:0022626 cytosolic ribosome; GO:0022627 cytosolic small ribosomal subunit; GO:0030684 preribosome; GO:0030686 90S preribosome; GO:0032991 protein-containing complex; GO:0043226 organelle; GO:0043228 non-membrane-bounded organelle; GO:0043229 intracell…	GO:0003735 structural constituent of ribosome; GO:0005198 structural molecule activity;	J	KOG1728	40S ribosomal protein S11
ELA25338.1	62	C	1.06972	0.202146	None	thioredoxin-like protein [Colletotrichum fructicola Nara gc5]	HVIVDFYADWC(0.997)PPC(0.003)R	-0.046295	25857	20771	31322	31138	25816	34129	0.894959	0.974072	1.02952	1.02417	1.00449	1.07197	K03671					O	KOG0907	Thioredoxin
ELA35303.1	47	C	1.06982	0.0857198	None	serum paraoxonase arylesterase [Colletotrichum fructicola Nara gc5]	TFQPLSDFPYSC(1)R	-0.29301	27515	20759	29041	33036	25592	31810	0.959612	0.980937	0.961826	1.09489	1.00337	1.00676	K01045
ELA31453.1	201	C	1.07195	0.193397	None	histidine acid phosphatase [Colletotrichum fructicola Nara gc5]	LQPDETLFPNDGMC(1)R	-0.21414	41403	31966	50490	51019	41105	52358	0.902695	0.944292	1.04538	1.05706	1.00748	1.03593	K01078	map00730 Thiamine metabolism; map00740 Riboflavin metabolism; map01100 Metabolic pathways	GO:0006629 lipid metabolic process; GO:0006644 phospholipid metabolic process; GO:0006793 phosphorus metabolic process; GO:0006796 phosphate-containing compound metabolic process; GO:0008152 metabolic process; GO:0009987 cellular process; GO:0016311 dephosphorylation; GO:0019637 organophosphate metabolic process; GO:0044237 cellular metabolic process; GO:0044238 primary metabolic process; GO:0044…		GO:0003824 catalytic activity; GO:0003993 acid phosphatase activity; GO:0016787 hydrolase activity; GO:0016788 hydrolase activity, acting on ester bonds; GO:0016791 phosphatase activity; GO:0042578 phosphoric ester hydrolase activity;	I	KOG3720	Lysosomal & prostatic acid phosphatases
ELA30326.1	135	C	1.07272	0.0257303	None	nadh-ubiquinone oxidoreductase 24 kda subunit [Colletotrichum fructicola Nara gc5]	YFIQAC(1)TTTPC(1)QLGGVGSDVIVK	-0.43758	32859	23881	35896	38215	30868	39129	0.957157	0.942519	0.992965	1.05784	1.01081	1.03434	K03943	map00190 Oxidative phosphorylation; map01100 Metabolic pathways	GO:0006091 generation of precursor metabolites and energy; GO:0006119 oxidative phosphorylation; GO:0006120 mitochondrial electron transport, NADH to ubiquinone; GO:0006139 nucleobase-containing compound metabolic process; GO:0006163 purine nucleotide metabolic process; GO:0006725 cellular aromatic compound metabolic process; GO:0006753 nucleoside phosphate metabolic process; GO:0006793 phosphoru…	GO:0005622 intracellular anatomical structure; GO:0005737 cytoplasm; GO:0005739 mitochondrion; GO:0005740 mitochondrial envelope; GO:0005743 mitochondrial inner membrane; GO:0005746 mitochondrial respirasome; GO:0005747 mitochondrial respiratory chain complex I; GO:0016020 membrane; GO:0019866 organelle inner membrane; GO:0030964 NADH dehydrogenase complex; GO:0031090 organelle membrane; GO:00319…	GO:0003824 catalytic activity; GO:0003954 NADH dehydrogenase activity; GO:0008137 NADH dehydrogenase (ubiquinone) activity; GO:0016491 oxidoreductase activity; GO:0016651 oxidoreductase activity, acting on NAD(P)H; GO:0016655 oxidoreductase activity, acting on NAD(P)H, quinone or similar compound as acceptor; GO:0050136 NADH dehydrogenase (quinone) activity;	C	KOG3196	NADH:ubiquinone oxidoreductase, NDUFV2/24 kD subunit
ELA34182.1	57	C	1.07425	0.312016	None	nadh-ubiquinone oxidoreductase kda subunit [Colletotrichum fructicola Nara gc5]	EYNDDFMQC(1)K	-0.86598	160960	124990	205850	205970	158810	210000	0.882919	0.928939	1.07229	1.07365	0.979294	1.04534	K03952	map00190 Oxidative phosphorylation; map01100 Metabolic pathways		GO:0005622 intracellular anatomical structure; GO:0005737 cytoplasm; GO:0005739 mitochondrion; GO:0005740 mitochondrial envelope; GO:0005743 mitochondrial inner membrane; GO:0005746 mitochondrial respirasome; GO:0005747 mitochondrial respiratory chain complex I; GO:0016020 membrane; GO:0019866 organelle inner membrane; GO:0030964 NADH dehydrogenase complex; GO:0031090 organelle membrane; GO:00319…		C	KOG3458	NADH:ubiquinone oxidoreductase, NDUFA8/PGIV/19 kDa subunit
ELA24585.1	416	C	1.0757	0.356637	None	duf821 domain-containing protein [Colletotrichum fructicola Nara gc5]	GYLSPAAEVC(1)YWR	-0.56784	46022	34528	59042	56572	44392	62236	0.889237	0.903925	1.08336	1.03875	0.964249	1.09126
ELA26396.1	257	C	1.07917	0.315367	None	ABC transporter [Colletotrichum fructicola Nara gc5]	GPAEFEC(1)LQK	0.55154	13386	10073	16272	16166	12426	18203	0.905108	0.922821	1.04484	1.03875	0.944525	1.11694	K05681	map02010 ABC transporters	GO:0006810 transport; GO:0051179 localization; GO:0051234 establishment of localization; GO:0055085 transmembrane transport;	GO:0000322 storage vacuole; GO:0000323 lytic vacuole; GO:0000324 fungal-type vacuole; GO:0000329 fungal-type vacuole membrane; GO:0005622 intracellular anatomical structure; GO:0005737 cytoplasm; GO:0005773 vacuole; GO:0005774 vacuolar membrane; GO:0005783 endoplasmic reticulum; GO:0005886 plasma membrane; GO:0012505 endomembrane system; GO:0016020 membrane; GO:0031090 organelle membrane; GO:0043…	GO:0003824 catalytic activity; GO:0005215 transporter activity; GO:0015399 primary active transmembrane transporter activity; GO:0016462 pyrophosphatase activity; GO:0016787 hydrolase activity; GO:0016817 hydrolase activity, acting on acid anhydrides; GO:0016818 hydrolase activity, acting on acid anhydrides, in phosphorus-containing anhydrides; GO:0016887 ATP hydrolysis activity; GO:0017111 ribon…	Q	KOG0061	Transporter, ABC superfamily (Breast cancer resistance protein)
ELA26859.1	255	C	1.08228	0.368404	None	NifU-like protein [Colletotrichum fructicola Nara gc5]	TC(1)DSSTATLK	1.8938	3482.6	2990.9	4803.4	4757.9	3664.4	4904.8	0.828122	0.96361	1.08467	1.07514	0.979549	1.0584	K22074		GO:0006807 nitrogen compound metabolic process; GO:0008152 metabolic process; GO:0010467 gene expression; GO:0019538 protein metabolic process; GO:0043170 macromolecule metabolic process; GO:0044238 primary metabolic process; GO:0051604 protein maturation; GO:0071704 organic substance metabolic process; GO:0097428 protein maturation by iron-sulfur cluster transfer; GO:0106035 protein maturation b…	GO:0005622 intracellular anatomical structure; GO:0005737 cytoplasm; GO:0005739 mitochondrion; GO:0005759 mitochondrial matrix; GO:0031974 membrane-enclosed lumen; GO:0043226 organelle; GO:0043227 membrane-bounded organelle; GO:0043229 intracellular organelle; GO:0043231 intracellular membrane-bounded organelle; GO:0043233 organelle lumen; GO:0070013 intracellular organelle lumen;		O	KOG2358	NifU-like domain-containing proteins
ELA23734.1	370	C	1.08454	0.0337107	None	sad1 unc domain protein [Colletotrichum fructicola Nara gc5]	VEFLSHYGNEYYC(1)PVSLLR	2.7518	55407	42727	61384	65404	53225	70647	0.929377	0.971043	0.977781	1.04253	1.00363	1.07537			GO:0006457 protein folding; GO:0009987 cellular process; GO:0034975 protein folding in endoplasmic reticulum;	GO:0005622 intracellular anatomical structure; GO:0005737 cytoplasm; GO:0005783 endoplasmic reticulum; GO:0005789 endoplasmic reticulum membrane; GO:0012505 endomembrane system; GO:0016020 membrane; GO:0031984 organelle subcompartment; GO:0042175 nuclear outer membrane-endoplasmic reticulum membrane network; GO:0043226 organelle; GO:0043227 membrane-bounded organelle; GO:0043229 intracellular org…		S	KOG1396	Uncharacterized conserved protein
ELA36154.1	415	C	1.08608	0.0149858	None	alpha-amylase [Colletotrichum fructicola Nara gc5]	SFATTASEQLFVEETHLC(1)LR	3.2026	33321	24324	35841	38981	31170	40624	0.954397	0.943963	0.974877	1.06101	1.00365	1.05592	K01176	map00500 Starch and sucrose metabolism; map01100 Metabolic pathways; map01110 Biosynthesis of secondary metabolites				G	KOG0471	Alpha-amylase
ELA37975.1	73	C	1.08636	0.0773195	None	augmenter of liver regeneration [Colletotrichum fructicola Nara gc5]	ISTPVNDC(1)PPDVEALGR	3.1093	20995	15979	24361	25206	20388	27094	0.916501	0.945095	1.00988	1.04563	1.00052	1.07331	K17783		GO:0006605 protein targeting; GO:0006626 protein targeting to mitochondrion; GO:0006810 transport; GO:0006839 mitochondrial transport; GO:0006873 intracellular monoatomic ion homeostasis; GO:0006879 intracellular iron ion homeostasis; GO:0006886 intracellular protein transport; GO:0006950 response to stress; GO:0006979 response to oxidative stress; GO:0006996 organelle organization; GO:0007005 mi…	GO:0005622 intracellular anatomical structure; GO:0005737 cytoplasm; GO:0005739 mitochondrion; GO:0005740 mitochondrial envelope; GO:0005758 mitochondrial intermembrane space; GO:0031967 organelle envelope; GO:0031970 organelle envelope lumen; GO:0031974 membrane-enclosed lumen; GO:0031975 envelope; GO:0043226 organelle; GO:0043227 membrane-bounded organelle; GO:0043229 intracellular organelle; G…	GO:0000166 nucleotide binding; GO:0003756 protein disulfide isomerase activity; GO:0003824 catalytic activity; GO:0005488 binding; GO:0015035 protein-disulfide reductase activity; GO:0015036 disulfide oxidoreductase activity; GO:0016491 oxidoreductase activity; GO:0016667 oxidoreductase activity, acting on a sulfur group of donors; GO:0016670 oxidoreductase activity, acting on a sulfur group of d…	O	KOG3355	Mitochondrial sulfhydryl oxidase involved in the biogenesis of cytosolic Fe/S proteins
ELA31453.1	56	C	1.08821	0.0385516	None	histidine acid phosphatase [Colletotrichum fructicola Nara gc5]	FQETGLPPYWPYC(1)R	0.19047	38910	29886	44758	46960	38441	49390	0.916647	0.953932	1.00131	1.0513	1.01805	1.05588	K01078	map00730 Thiamine metabolism; map00740 Riboflavin metabolism; map01100 Metabolic pathways	GO:0006629 lipid metabolic process; GO:0006644 phospholipid metabolic process; GO:0006793 phosphorus metabolic process; GO:0006796 phosphate-containing compound metabolic process; GO:0008152 metabolic process; GO:0009987 cellular process; GO:0016311 dephosphorylation; GO:0019637 organophosphate metabolic process; GO:0044237 cellular metabolic process; GO:0044238 primary metabolic process; GO:0044…		GO:0003824 catalytic activity; GO:0003993 acid phosphatase activity; GO:0016787 hydrolase activity; GO:0016788 hydrolase activity, acting on ester bonds; GO:0016791 phosphatase activity; GO:0042578 phosphoric ester hydrolase activity;	I	KOG3720	Lysosomal & prostatic acid phosphatases
ELA31453.1	440	C	1.0907	0.412682	None	histidine acid phosphatase [Colletotrichum fructicola Nara gc5]	YNDEPVTIPGC(1)K	0.33725	49350	40511	69068	67105	49184	72918	0.829344	0.922421	1.10226	1.07167	0.929188	1.11203	K01078	map00730 Thiamine metabolism; map00740 Riboflavin metabolism; map01100 Metabolic pathways	GO:0006629 lipid metabolic process; GO:0006644 phospholipid metabolic process; GO:0006793 phosphorus metabolic process; GO:0006796 phosphate-containing compound metabolic process; GO:0008152 metabolic process; GO:0009987 cellular process; GO:0016311 dephosphorylation; GO:0019637 organophosphate metabolic process; GO:0044237 cellular metabolic process; GO:0044238 primary metabolic process; GO:0044…		GO:0003824 catalytic activity; GO:0003993 acid phosphatase activity; GO:0016787 hydrolase activity; GO:0016788 hydrolase activity, acting on ester bonds; GO:0016791 phosphatase activity; GO:0042578 phosphoric ester hydrolase activity;	I	KOG3720	Lysosomal & prostatic acid phosphatases
ELA37128.1	206	C	1.09169	0.33747	None	cytochrome-c oxidase assembly protein [Colletotrichum fructicola Nara gc5]	IQC(1)FC(1)FEEQR	0.69422	114940	91047	151110	148600	112200	164700	0.85927	0.922216	1.07278	1.05569	0.942939	1.11735	K02258	map00190 Oxidative phosphorylation; map01100 Metabolic pathways	GO:0006091 generation of precursor metabolites and energy; GO:0006412 translation; GO:0006518 peptide metabolic process; GO:0006807 nitrogen compound metabolic process; GO:0006996 organelle organization; GO:0007005 mitochondrion organization; GO:0008152 metabolic process; GO:0008535 respiratory chain complex IV assembly; GO:0009058 biosynthetic process; GO:0009059 macromolecule biosynthetic proce…	GO:0000313 organellar ribosome; GO:0000314 organellar small ribosomal subunit; GO:0005622 intracellular anatomical structure; GO:0005737 cytoplasm; GO:0005739 mitochondrion; GO:0005740 mitochondrial envelope; GO:0005743 mitochondrial inner membrane; GO:0005758 mitochondrial intermembrane space; GO:0005759 mitochondrial matrix; GO:0005761 mitochondrial ribosome; GO:0005763 mitochondrial small ribo…	GO:0003824 catalytic activity; GO:0005488 binding; GO:0005507 copper ion binding; GO:0008168 methyltransferase activity; GO:0016740 transferase activity; GO:0016741 transferase activity, transferring one-carbon groups; GO:0043167 ion binding; GO:0043169 cation binding; GO:0046872 metal ion binding; GO:0046914 transition metal ion binding;	O	KOG2540	Cytochrome oxidase assembly factor COX11
ELA34757.1	247	C	1.09533	0.0116698	None	glycosyl hydrolase [Colletotrichum fructicola Nara gc5]	GWDTQLC(1)GGGMNWNPR	-1.0807	66994	48257	72034	78673	63161	81720	0.954027	0.931095	0.974139	1.06465	1.01113	1.05606
ELA35125.1	562	C	1.0989	0.347961	None	nucleoporin pom152 [Colletotrichum fructicola Nara gc5]	SVVSGSCEGEIQEPSSC(1)LLLNPLEPQLSLR	-0.91655	17042	13536	22611	22517	16481	24851	0.851903	0.916787	1.07337	1.06964	0.926159	1.12733	K18725	map03013 Nucleocytoplasmic transport	GO:0000226 microtubule cytoskeleton organization; GO:0006606 protein import into nucleus; GO:0006810 transport; GO:0006886 intracellular protein transport; GO:0006913 nucleocytoplasmic transport; GO:0006996 organelle organization; GO:0006997 nucleus organization; GO:0006999 nuclear pore organization; GO:0007010 cytoskeleton organization; GO:0007017 microtubule-based process; GO:0007049 cell cycle…	GO:0005622 intracellular anatomical structure; GO:0005634 nucleus; GO:0005635 nuclear envelope; GO:0005641 nuclear envelope lumen; GO:0005643 nuclear pore; GO:0005737 cytoplasm; GO:0005739 mitochondrion; GO:0012505 endomembrane system; GO:0016020 membrane; GO:0031967 organelle envelope; GO:0031970 organelle envelope lumen; GO:0031974 membrane-enclosed lumen; GO:0031975 envelope; GO:0031981 nuclea…	GO:0005198 structural molecule activity; GO:0005488 binding; GO:0005515 protein binding; GO:0017056 structural constituent of nuclear pore; GO:0043495 protein-membrane adaptor activity;
ELA36154.1	50	C	1.09918	0.356002	None	alpha-amylase [Colletotrichum fructicola Nara gc5]	YAHDDGSTDQTC(1)ELYK	-0.22822	24362	19276	32715	32534	23645	35413	0.848677	0.909819	1.08227	1.07702	0.925979	1.11951	K01176	map00500 Starch and sucrose metabolism; map01100 Metabolic pathways; map01110 Biosynthesis of secondary metabolites				G	KOG0471	Alpha-amylase
ELA35529.1	192	C	1.10083	0.196747	None	alpha-mannosyltransferase [Colletotrichum fructicola Nara gc5]	VHFFC(1)DVDYDVFR	-0.76214	63373	48320	78889	79677	61980	86956	0.884473	0.913726	1.04558	1.05675	0.972443	1.10133	K03854		GO:0000032 cell wall mannoprotein biosynthetic process; GO:0006056 mannoprotein metabolic process; GO:0006057 mannoprotein biosynthetic process; GO:0006486 protein glycosylation; GO:0006487 protein N-linked glycosylation; GO:0006493 protein O-linked glycosylation; GO:0006807 nitrogen compound metabolic process; GO:0008152 metabolic process; GO:0009058 biosynthetic process; GO:0009059 macromolecul…	GO:0000322 storage vacuole; GO:0000323 lytic vacuole; GO:0000324 fungal-type vacuole; GO:0005622 intracellular anatomical structure; GO:0005737 cytoplasm; GO:0005773 vacuole; GO:0005794 Golgi apparatus; GO:0012505 endomembrane system; GO:0043226 organelle; GO:0043227 membrane-bounded organelle; GO:0043229 intracellular organelle; GO:0043231 intracellular membrane-bounded organelle;	GO:0000026 alpha-1,2-mannosyltransferase activity; GO:0000030 mannosyltransferase activity; GO:0003824 catalytic activity; GO:0016740 transferase activity; GO:0016757 glycosyltransferase activity; GO:0016758 hexosyltransferase activity;	G	KOG4472	Glycolipid 2-alpha-mannosyltransferase (alpha-1,2-mannosyltransferase)
ELA38192.1	236	C	1.10135	0.0969176	None	beta-glucanosyltransferase [Colletotrichum fructicola Nara gc5]	ADLFGLNSYSWC(1)GESSFK	2.3392	8613.8	6759.3	10590	10771	8965.8	11388	0.882769	0.938562	1.03064	1.04898	1.03294	1.0591	K22834		GO:0000003 reproduction; GO:0000271 polysaccharide biosynthetic process; GO:0003006 developmental process involved in reproduction; GO:0005975 carbohydrate metabolic process; GO:0005976 polysaccharide metabolic process; GO:0006074 (1->3)-beta-D-glucan metabolic process; GO:0006075 (1->3)-beta-D-glucan biosynthetic process; GO:0007049 cell cycle; GO:0008152 metabolic process; GO:0009058 biosynthet…	GO:0000322 storage vacuole; GO:0000323 lytic vacuole; GO:0000324 fungal-type vacuole; GO:0005618 cell wall; GO:0005622 intracellular anatomical structure; GO:0005737 cytoplasm; GO:0005773 vacuole; GO:0005886 plasma membrane; GO:0009277 fungal-type cell wall; GO:0009897 external side of plasma membrane; GO:0009986 cell surface; GO:0016020 membrane; GO:0030312 external encapsulating structure; GO:0…	GO:0003824 catalytic activity; GO:0016740 transferase activity; GO:0042123 glucanosyltransferase activity; GO:0042124 1,3-beta-glucanosyltransferase activity;
ELA34557.1	223	C	1.10442	0.290274	None	mitochondrial nuclease [Colletotrichum fructicola Nara gc5]	LC(1)SEASCAIIVR	-1.5687	85200	68179	112790	114050	84332	122570	0.849001	0.920509	1.06733	1.07999	0.944699	1.10838	K01173		GO:0006139 nucleobase-containing compound metabolic process; GO:0006259 DNA metabolic process; GO:0006308 DNA catabolic process; GO:0006309 apoptotic DNA fragmentation; GO:0006310 DNA recombination; GO:0006401 RNA catabolic process; GO:0006725 cellular aromatic compound metabolic process; GO:0006807 nitrogen compound metabolic process; GO:0006915 apoptotic process; GO:0006921 cellular component d…	GO:0005622 intracellular anatomical structure; GO:0005634 nucleus; GO:0005737 cytoplasm; GO:0005739 mitochondrion; GO:0005740 mitochondrial envelope; GO:0005743 mitochondrial inner membrane; GO:0016020 membrane; GO:0019866 organelle inner membrane; GO:0031090 organelle membrane; GO:0031966 mitochondrial membrane; GO:0031967 organelle envelope; GO:0031975 envelope; GO:0043226 organelle; GO:0043227…	GO:0000014 single-stranded DNA endodeoxyribonuclease activity; GO:0003824 catalytic activity; GO:0004518 nuclease activity; GO:0004519 endonuclease activity; GO:0004520 DNA endonuclease activity; GO:0004521 RNA endonuclease activity; GO:0004527 exonuclease activity; GO:0004529 DNA exonuclease activity; GO:0004536 DNA nuclease activity; GO:0004540 RNA nuclease activity; GO:0016787 hydrolase activi…	F	KOG3721	Mitochondrial endonuclease
ELA25198.1	872	C	1.10476	0.0942382	None	patched sphingolipid transporter [Colletotrichum fructicola Nara gc5]	FTTC(1)DQFSLTNILEGER	-0.19141	8478.9	5770.8	9031.7	9397	7784.1	10799	0.967709	0.89238	0.978889	1.01918	0.998725	1.11847	K12385		GO:0006629 lipid metabolic process; GO:0006643 membrane lipid metabolic process; GO:0006665 sphingolipid metabolic process; GO:0006807 nitrogen compound metabolic process; GO:0006810 transport; GO:0006869 lipid transport; GO:0008152 metabolic process; GO:0009987 cellular process; GO:0010876 lipid localization; GO:0033036 macromolecule localization; GO:0044237 cellular metabolic process; GO:004423…	GO:0000322 storage vacuole; GO:0000323 lytic vacuole; GO:0000324 fungal-type vacuole; GO:0000329 fungal-type vacuole membrane; GO:0005622 intracellular anatomical structure; GO:0005737 cytoplasm; GO:0005773 vacuole; GO:0005774 vacuolar membrane; GO:0005783 endoplasmic reticulum; GO:0012505 endomembrane system; GO:0016020 membrane; GO:0031090 organelle membrane; GO:0043226 organelle; GO:0043227 me…	GO:0005215 transporter activity; GO:0005319 lipid transporter activity; GO:0046624 sphingolipid transporter activity;	I	KOG1933	Cholesterol transport protein (Niemann-Pick C disease protein)
ELA37599.1	300	C	1.10565	0.0886292	None	hypothetical protein CGGC5_3107 [Colletotrichum fructicola Nara gc5]	TIYPGGAEDGTEC(1)K	-0.033457	31632	22856	36733	39342	30398	39916	0.921283	0.901935	1.01597	1.08888	0.995276	1.05499
ELA29619.1	145	C	1.1076	0.370128	None	aldehyde dehydrogenase, putative [Colletotrichum fructicola Nara gc5]	HVLDNQEAIC(1)R	-0.59972	13028	8661.8	17799	16580	12897	17516	0.881352	0.793942	1.14347	1.06589	0.980828	1.07533			GO:0000003 reproduction; GO:0000280 nuclear division; GO:0006139 nucleobase-containing compound metabolic process; GO:0006259 DNA metabolic process; GO:0006310 DNA recombination; GO:0006725 cellular aromatic compound metabolic process; GO:0006807 nitrogen compound metabolic process; GO:0006996 organelle organization; GO:0007049 cell cycle; GO:0007127 meiosis I; GO:0007131 reciprocal meiotic recom…	GO:0005622 intracellular anatomical structure; GO:0005737 cytoplasm; GO:0005783 endoplasmic reticulum; GO:0012505 endomembrane system; GO:0016020 membrane; GO:0043226 organelle; GO:0043227 membrane-bounded organelle; GO:0043229 intracellular organelle; GO:0043231 intracellular membrane-bounded organelle;	GO:0003824 catalytic activity; GO:0004029 aldehyde dehydrogenase (NAD+) activity; GO:0016491 oxidoreductase activity; GO:0016620 oxidoreductase activity, acting on the aldehyde or oxo group of donors, NAD or NADP as acceptor; GO:0016903 oxidoreductase activity, acting on the aldehyde or oxo group of donors;	C	KOG2454	Betaine aldehyde dehydrogenase
ELA34666.1	440	C	1.10885	0.0813116	None	succinate dehydrogenase flavoprotein subunit [Colletotrichum fructicola Nara gc5]	VVPGLFACGEAAC(1)VSVHGANR	0.081548	4171	3178.2	4835.8	5125.6	4028.2	5612.1	0.905448	0.934788	0.996897	1.05737	0.983029	1.10557	K00234	map00020 Citrate cycle (TCA cycle); map00190 Oxidative phosphorylation; map01100 Metabolic pathways; map01110 Biosynthesis of secondary metabolites; map01200 Carbon metabolism	GO:0001539 cilium or flagellum-dependent cell motility; GO:0006082 organic acid metabolic process; GO:0006091 generation of precursor metabolites and energy; GO:0006099 tricarboxylic acid cycle; GO:0006101 citrate metabolic process; GO:0006113 fermentation; GO:0006119 oxidative phosphorylation; GO:0006121 mitochondrial electron transport, succinate to ubiquinone; GO:0006139 nucleobase-containing …	GO:0005622 intracellular anatomical structure; GO:0005737 cytoplasm; GO:0005739 mitochondrion; GO:0005740 mitochondrial envelope; GO:0005743 mitochondrial inner membrane; GO:0005746 mitochondrial respirasome; GO:0005749 mitochondrial respiratory chain complex II, succinate dehydrogenase complex (ubiquinone); GO:0005829 cytosol; GO:0005886 plasma membrane; GO:0016020 membrane; GO:0019866 organelle…	GO:0000104 succinate dehydrogenase activity; GO:0000166 nucleotide binding; GO:0003824 catalytic activity; GO:0005488 binding; GO:0008177 succinate dehydrogenase (ubiquinone) activity; GO:0009055 electron transfer activity; GO:0016491 oxidoreductase activity; GO:0016627 oxidoreductase activity, acting on the CH-CH group of donors; GO:0016635 oxidoreductase activity, acting on the CH-CH group of d…	C	KOG2403	Succinate dehydrogenase, flavoprotein subunit
ELA37560.1	118	C	1.10947	0.352717	None	mob1 family protein [Colletotrichum fructicola Nara gc5]	TLWLYELC(1)R	3.4782	7995.2	5432.6	6155.8	7613	7575.5	8564.2	1.07938	0.993713	0.789202	0.976693	1.14971	1.04922						D	KOG1852	Cell cycle-associated protein
ELA37237.1	41	C	1.10984	0.147876	None	amidohydrolase 3 [Colletotrichum fructicola Nara gc5]	LQQPIFSNNTETTYC(1)YQGVR	-0.14742	37142	29802	46483	46961	38023	52514	0.866	0.94147	1.02921	1.04051	0.996624	1.11113
ELA37276.1	455	C	1.11085	0.380778	None	mitochondrial aconitate [Colletotrichum fructicola Nara gc5]	DGQLQTFEEYGGIVLANAC(0.816)GPC(0.184)IGQWDR	-1.5315	18084	16514	25646	25489	18854	29291	0.790281	0.977796	1.0643	1.05852	0.926239	1.1616	K01681	map00020 Citrate cycle (TCA cycle); map00630 Glyoxylate and dicarboxylate metabolism; map01100 Metabolic pathways; map01110 Biosynthesis of secondary metabolites; map01200 Carbon metabolism; map01210 2-Oxocarboxylic acid metabolism; map01230 Biosynthesis of amino acids	GO:0000002 mitochondrial genome maintenance; GO:0006082 organic acid metabolic process; GO:0006091 generation of precursor metabolites and energy; GO:0006099 tricarboxylic acid cycle; GO:0006101 citrate metabolic process; GO:0006520 amino acid metabolic process; GO:0006536 glutamate metabolic process; GO:0006807 nitrogen compound metabolic process; GO:0006996 organelle organization; GO:0007005 mi…	GO:0005576 extracellular region; GO:0005622 intracellular anatomical structure; GO:0005737 cytoplasm; GO:0005739 mitochondrion; GO:0005759 mitochondrial matrix; GO:0005829 cytosol; GO:0009295 nucleoid; GO:0031012 extracellular matrix; GO:0031974 membrane-enclosed lumen; GO:0042645 mitochondrial nucleoid; GO:0043226 organelle; GO:0043227 membrane-bounded organelle; GO:0043228 non-membrane-bounded …	GO:0003676 nucleic acid binding; GO:0003677 DNA binding; GO:0003690 double-stranded DNA binding; GO:0003697 single-stranded DNA binding; GO:0003824 catalytic activity; GO:0003994 aconitate hydratase activity; GO:0005488 binding; GO:0016829 lyase activity; GO:0016835 carbon-oxygen lyase activity; GO:0016836 hydro-lyase activity; GO:0097159 organic cyclic compound binding; GO:1901363 heterocyclic c…	CE	KOG0453	Aconitase/homoaconitase (aconitase superfamily)
ELA29790.1	246	C	1.11297	0.397625	None	nadh-ubiquinone oxidoreductase 23 kda subunit [Colletotrichum fructicola Nara gc5]	LCEAIC(1)PAQAITIEAEER	-0.72968	6400.3	5281.4	9384.6	9040.7	6476.9	10065	0.802704	0.897455	1.11771	1.07749	0.913176	1.14553	K03941	map00190 Oxidative phosphorylation; map01100 Metabolic pathways		GO:0005622 intracellular anatomical structure; GO:0005737 cytoplasm; GO:0005739 mitochondrion; GO:0043226 organelle; GO:0043227 membrane-bounded organelle; GO:0043229 intracellular organelle; GO:0043231 intracellular membrane-bounded organelle;		C	KOG3256	NADH:ubiquinone oxidoreductase, NDUFS8/23 kDa subunit
ELA28838.1	120	C	1.1169	0.0928148	None	nadh-ubiquinone oxidoreductase 51 kda subunit, partial [Colletotrichum fructicola Nara gc5]	YLVVNADEGEPGTC(1)K	1.1291	66928	51090	82054	85907	67833	89483	0.883307	0.913584	1.0284	1.07743	1.00641	1.07172	K03942	map00190 Oxidative phosphorylation; map01100 Metabolic pathways		GO:0005622 intracellular anatomical structure; GO:0005737 cytoplasm; GO:0005739 mitochondrion; GO:0005740 mitochondrial envelope; GO:0005743 mitochondrial inner membrane; GO:0016020 membrane; GO:0019866 organelle inner membrane; GO:0031090 organelle membrane; GO:0031966 mitochondrial membrane; GO:0031967 organelle envelope; GO:0031975 envelope; GO:0043226 organelle; GO:0043227 membrane-bounded or…		C	KOG2658	NADH:ubiquinone oxidoreductase, NDUFV1/51kDa subunit
ELA37976.1	464	C	1.12082	0.00789431	None	pyruvate decarboxylase [Colletotrichum fructicola Nara gc5]	HGLNPTIFVIC(1)NDGFTIER	1.1841	35157	27649	39435	42439	36934	45749	0.904666	0.963973	0.963646	1.03777	1.0684	1.0683	K01568	map00010 Glycolysis / Gluconeogenesis; map01100 Metabolic pathways; map01110 Biosynthesis of secondary metabolites	GO:0000947 amino acid catabolic process to alcohol via Ehrlich pathway; GO:0000949 aromatic amino acid family catabolic process to alcohol via Ehrlich pathway; GO:0000955 amino acid catabolic process via Ehrlich pathway; GO:0005975 carbohydrate metabolic process; GO:0005996 monosaccharide metabolic process; GO:0006006 glucose metabolic process; GO:0006066 alcohol metabolic process; GO:0006067 eth…	GO:0005622 intracellular anatomical structure;	GO:0003824 catalytic activity; GO:0004737 pyruvate decarboxylase activity; GO:0016829 lyase activity; GO:0016830 carbon-carbon lyase activity; GO:0016831 carboxy-lyase activity; GO:0047433 branched-chain-2-oxoacid decarboxylase activity;	R	KOG3943	THUMP domain-containing proteins
ELA27309.1	40	C	1.12655	0.108716	None	hypothetical protein CGGC5_11836 [Colletotrichum fructicola Nara gc5]	TPLITLWTTSWC(0.005)GTC(0.995)R	0.064575	6206.5	4201.8	7080.9	6984.3	6144.2	8194.6	0.935565	0.858166	1.01362	1.00048	1.04118	1.12096
ELA25057.1	103	C	1.12754	0.167368	None	sterol 24-c-methyltransferase [Colletotrichum fructicola Nara gc5]	HYYNLATDLYEYGWGQSFHFC(1)R	-0.60903	28561	22334	36993	36194	29817	41896	0.853431	0.904212	1.04972	1.02775	1.00159	1.13607	K00559	map00100 Steroid biosynthesis; map01100 Metabolic pathways; map01110 Biosynthesis of secondary metabolites	GO:0006066 alcohol metabolic process; GO:0006629 lipid metabolic process; GO:0006694 steroid biosynthetic process; GO:0006696 ergosterol biosynthetic process; GO:0008152 metabolic process; GO:0008202 steroid metabolic process; GO:0008204 ergosterol metabolic process; GO:0008610 lipid biosynthetic process; GO:0009058 biosynthetic process; GO:0009987 cellular process; GO:0016125 sterol metabolic pr…	GO:0005622 intracellular anatomical structure; GO:0005737 cytoplasm; GO:0005739 mitochondrion; GO:0005740 mitochondrial envelope; GO:0005741 mitochondrial outer membrane; GO:0005783 endoplasmic reticulum; GO:0005811 lipid droplet; GO:0005886 plasma membrane; GO:0012505 endomembrane system; GO:0016020 membrane; GO:0019867 outer membrane; GO:0031090 organelle membrane; GO:0031966 mitochondrial memb…	GO:0003824 catalytic activity; GO:0003838 sterol 24-C-methyltransferase activity; GO:0008168 methyltransferase activity; GO:0008169 C-methyltransferase activity; GO:0008757 S-adenosylmethionine-dependent methyltransferase activity; GO:0016740 transferase activity; GO:0016741 transferase activity, transferring one-carbon groups;	IR	KOG1269	SAM-dependent methyltransferases
ELA28090.1	930	C	1.13101	0.265495	None	dihydrolipoyl mitochondrial precursor [Colletotrichum fructicola Nara gc5]	GTLGGTC(1)LNVGCIPSK	0.13742	160880	123920	214580	216830	157590	241450	0.843969	0.880794	1.06899	1.08094	0.929363	1.14944	K17583		GO:0000003 reproduction; GO:0000070 mitotic sister chromatid segregation; GO:0000226 microtubule cytoskeleton organization; GO:0000278 mitotic cell cycle; GO:0000280 nuclear division; GO:0000819 sister chromatid segregation; GO:0006082 organic acid metabolic process; GO:0006084 acetyl-CoA metabolic process; GO:0006085 acetyl-CoA biosynthetic process; GO:0006086 acetyl-CoA biosynthetic process fro…	GO:0005622 intracellular anatomical structure; GO:0005737 cytoplasm; GO:0005739 mitochondrion; GO:0005759 mitochondrial matrix; GO:0005856 cytoskeleton; GO:0005874 microtubule; GO:0005947 mitochondrial alpha-ketoglutarate dehydrogenase complex; GO:0005960 glycine cleavage complex; GO:0005967 mitochondrial pyruvate dehydrogenase complex; GO:0009295 nucleoid; GO:0009353 mitochondrial oxoglutarate d…	GO:0003824 catalytic activity; GO:0004148 dihydrolipoyl dehydrogenase activity; GO:0004375 glycine dehydrogenase (decarboxylating) activity; GO:0004591 oxoglutarate dehydrogenase (succinyl-transferring) activity; GO:0004738 pyruvate dehydrogenase activity; GO:0004739 pyruvate dehydrogenase (acetyl-transferring) activity; GO:0005488 binding; GO:0005515 protein binding; GO:0008017 microtubule bindi…	T	KOG2141	Protein involved in high osmolarity signaling pathway
ELA32433.1	195	C	1.13545	0.309884	None	mitochondrial intermembrane space protein mia40 [Colletotrichum fructicola Nara gc5]	FQGMQTC(1)FR	-1.8034	86754	68691	116820	121270	83092	133880	0.831372	0.891896	1.06312	1.10438	0.895153	1.16428	K17782		GO:0006457 protein folding; GO:0006605 protein targeting; GO:0006626 protein targeting to mitochondrion; GO:0006810 transport; GO:0006839 mitochondrial transport; GO:0006886 intracellular protein transport; GO:0006996 organelle organization; GO:0007005 mitochondrion organization; GO:0008104 protein localization; GO:0008152 metabolic process; GO:0009987 cellular process; GO:0015031 protein transpo…	GO:0005622 intracellular anatomical structure; GO:0005737 cytoplasm; GO:0005739 mitochondrion; GO:0005740 mitochondrial envelope; GO:0005743 mitochondrial inner membrane; GO:0005758 mitochondrial intermembrane space; GO:0016020 membrane; GO:0019866 organelle inner membrane; GO:0031090 organelle membrane; GO:0031966 mitochondrial membrane; GO:0031967 organelle envelope; GO:0031970 organelle envelo…	GO:0003756 protein disulfide isomerase activity; GO:0003824 catalytic activity; GO:0005488 binding; GO:0016491 oxidoreductase activity; GO:0016667 oxidoreductase activity, acting on a sulfur group of donors; GO:0016670 oxidoreductase activity, acting on a sulfur group of donors, oxygen as acceptor; GO:0016853 isomerase activity; GO:0016860 intramolecular oxidoreductase activity; GO:0016864 intram…	S	KOG4149	Uncharacterized conserved protein
ELA30480.1	149	C	1.14038	0.080567	None	mitochondrial metallochaperone [Colletotrichum fructicola Nara gc5]	YALVYFGFSHC(1)PDIC(1)PDELDK	-0.11445	94727	75493	116560	125600	97094	134870	0.860107	0.92874	1.00505	1.08374	0.991068	1.1113	K07152		GO:0000041 transition metal ion transport; GO:0006810 transport; GO:0006811 monoatomic ion transport; GO:0006812 monoatomic cation transport; GO:0006825 copper ion transport; GO:0006996 organelle organization; GO:0007005 mitochondrion organization; GO:0008152 metabolic process; GO:0008535 respiratory chain complex IV assembly; GO:0009636 response to toxic substance; GO:0009987 cellular process; G…	GO:0005622 intracellular anatomical structure; GO:0005737 cytoplasm; GO:0005739 mitochondrion; GO:0005740 mitochondrial envelope; GO:0005743 mitochondrial inner membrane; GO:0016020 membrane; GO:0019866 organelle inner membrane; GO:0031090 organelle membrane; GO:0031966 mitochondrial membrane; GO:0031967 organelle envelope; GO:0031975 envelope; GO:0043226 organelle; GO:0043227 membrane-bounded or…	GO:0003824 catalytic activity; GO:0004601 peroxidase activity; GO:0005488 binding; GO:0005507 copper ion binding; GO:0008379 thioredoxin peroxidase activity; GO:0016209 antioxidant activity; GO:0016491 oxidoreductase activity; GO:0016530 metallochaperone activity; GO:0016531 copper chaperone activity; GO:0016684 oxidoreductase activity, acting on peroxide as acceptor; GO:0043167 ion binding; GO:0…	C	KOG2792	Putative cytochrome C oxidase assembly protein
ELA34666.1	301	C	1.14228	0.142166	None	succinate dehydrogenase flavoprotein subunit [Colletotrichum fructicola Nara gc5]	AGLPNQDLEFVQFHPTGIYGAGC(1)LITEGAR	1.7912	27662	22204	34643	36335	27896	41492	0.850739	0.925237	1.01178	1.06193	0.964467	1.15801	K00234	map00020 Citrate cycle (TCA cycle); map00190 Oxidative phosphorylation; map01100 Metabolic pathways; map01110 Biosynthesis of secondary metabolites; map01200 Carbon metabolism	GO:0001539 cilium or flagellum-dependent cell motility; GO:0006082 organic acid metabolic process; GO:0006091 generation of precursor metabolites and energy; GO:0006099 tricarboxylic acid cycle; GO:0006101 citrate metabolic process; GO:0006113 fermentation; GO:0006119 oxidative phosphorylation; GO:0006121 mitochondrial electron transport, succinate to ubiquinone; GO:0006139 nucleobase-containing …	GO:0005622 intracellular anatomical structure; GO:0005737 cytoplasm; GO:0005739 mitochondrion; GO:0005740 mitochondrial envelope; GO:0005743 mitochondrial inner membrane; GO:0005746 mitochondrial respirasome; GO:0005749 mitochondrial respiratory chain complex II, succinate dehydrogenase complex (ubiquinone); GO:0005829 cytosol; GO:0005886 plasma membrane; GO:0016020 membrane; GO:0019866 organelle…	GO:0000104 succinate dehydrogenase activity; GO:0000166 nucleotide binding; GO:0003824 catalytic activity; GO:0005488 binding; GO:0008177 succinate dehydrogenase (ubiquinone) activity; GO:0009055 electron transfer activity; GO:0016491 oxidoreductase activity; GO:0016627 oxidoreductase activity, acting on the CH-CH group of donors; GO:0016635 oxidoreductase activity, acting on the CH-CH group of d…	C	KOG2403	Succinate dehydrogenase, flavoprotein subunit
ELA28064.1	49	C	1.1459	0.629206	None	protein disulfide isomerase [Colletotrichum fructicola Nara gc5]	TNDLVLAEFFAPWC(1)GHC(1)K	-1.1901	13161	9433.3	24912	20375	11443	27119	0.723381	0.702507	1.30031	1.06422	0.70705	1.35266	K09580	map04141 Protein processing in endoplasmic reticulum	GO:0001666 response to hypoxia; GO:0006082 organic acid metabolic process; GO:0006457 protein folding; GO:0006508 proteolysis; GO:0006511 ubiquitin-dependent protein catabolic process; GO:0006516 glycoprotein catabolic process; GO:0006517 protein deglycosylation; GO:0006520 amino acid metabolic process; GO:0006575 cellular modified amino acid metabolic process; GO:0006807 nitrogen compound metabo…	GO:0005576 extracellular region; GO:0005622 intracellular anatomical structure; GO:0005737 cytoplasm; GO:0005783 endoplasmic reticulum; GO:0005788 endoplasmic reticulum lumen; GO:0005793 endoplasmic reticulum-Golgi intermediate compartment; GO:0005886 plasma membrane; GO:0009897 external side of plasma membrane; GO:0009986 cell surface; GO:0012505 endomembrane system; GO:0016020 membrane; GO:0016…	GO:0003756 protein disulfide isomerase activity; GO:0003824 catalytic activity; GO:0004656 procollagen-proline 4-dioxygenase activity; GO:0005102 signaling receptor binding; GO:0005178 integrin binding; GO:0005488 binding; GO:0005515 protein binding; GO:0015035 protein-disulfide reductase activity; GO:0015036 disulfide oxidoreductase activity; GO:0016491 oxidoreductase activity; GO:0016667 oxidor…	O	KOG0190	Protein disulfide isomerase (prolyl 4-hydroxylase beta subunit)
ELA28064.1	52	C	1.1459	0.629206	None	protein disulfide isomerase [Colletotrichum fructicola Nara gc5]	TNDLVLAEFFAPWC(1)GHC(1)K	-1.1901	13161	9433.3	24912	20375	11443	27119	0.723381	0.702507	1.30031	1.06422	0.70705	1.35266	K09580	map04141 Protein processing in endoplasmic reticulum	GO:0001666 response to hypoxia; GO:0006082 organic acid metabolic process; GO:0006457 protein folding; GO:0006508 proteolysis; GO:0006511 ubiquitin-dependent protein catabolic process; GO:0006516 glycoprotein catabolic process; GO:0006517 protein deglycosylation; GO:0006520 amino acid metabolic process; GO:0006575 cellular modified amino acid metabolic process; GO:0006807 nitrogen compound metabo…	GO:0005576 extracellular region; GO:0005622 intracellular anatomical structure; GO:0005737 cytoplasm; GO:0005783 endoplasmic reticulum; GO:0005788 endoplasmic reticulum lumen; GO:0005793 endoplasmic reticulum-Golgi intermediate compartment; GO:0005886 plasma membrane; GO:0009897 external side of plasma membrane; GO:0009986 cell surface; GO:0012505 endomembrane system; GO:0016020 membrane; GO:0016…	GO:0003756 protein disulfide isomerase activity; GO:0003824 catalytic activity; GO:0004656 procollagen-proline 4-dioxygenase activity; GO:0005102 signaling receptor binding; GO:0005178 integrin binding; GO:0005488 binding; GO:0005515 protein binding; GO:0015035 protein-disulfide reductase activity; GO:0015036 disulfide oxidoreductase activity; GO:0016491 oxidoreductase activity; GO:0016667 oxidor…	O	KOG0190	Protein disulfide isomerase (prolyl 4-hydroxylase beta subunit)
ELA32735.1	461	C	1.14735	0.0493335	None	cp2 transcription [Colletotrichum fructicola Nara gc5]	TQTFPSDPTQPAADANPEIC(0.017)FC(0.983)K	-0.89627	17826	13321	20923	22673	17726	24777	0.889513	0.900625	0.991474	1.07514	0.994355	1.12198						K	KOG4091	Transcription factor
ELA33340.1	70	C	1.14809	0.194193	None	metalloprotease atp23 [Colletotrichum fructicola Nara gc5]	IAALNGELDSSNILC(1)R	0.22043	29545	22024	39343	38929	30161	44270	0.846197	0.854658	1.07007	1.05954	0.971104	1.15062	K18156		GO:0006508 proteolysis; GO:0006807 nitrogen compound metabolic process; GO:0006996 organelle organization; GO:0007005 mitochondrion organization; GO:0008152 metabolic process; GO:0009987 cellular process; GO:0010467 gene expression; GO:0016043 cellular component organization; GO:0016485 protein processing; GO:0019538 protein metabolic process; GO:0022607 cellular component assembly; GO:0033615 mi…	GO:0005622 intracellular anatomical structure; GO:0005737 cytoplasm; GO:0005739 mitochondrion; GO:0005740 mitochondrial envelope; GO:0005743 mitochondrial inner membrane; GO:0005758 mitochondrial intermembrane space; GO:0016020 membrane; GO:0019866 organelle inner membrane; GO:0019898 extrinsic component of membrane; GO:0031090 organelle membrane; GO:0031312 extrinsic component of organelle membr…	GO:0003824 catalytic activity; GO:0004175 endopeptidase activity; GO:0004222 metalloendopeptidase activity; GO:0008233 peptidase activity; GO:0008237 metallopeptidase activity; GO:0016787 hydrolase activity; GO:0140096 catalytic activity, acting on a protein;	L	KOG3314	Ku70-binding protein
ELA33515.1	172	C	1.15114	0.192737	None	disulfide isomerase [Colletotrichum fructicola Nara gc5]	DVFVAFTAPWC(0.001)GHC(0.999)K	-2.3884	97711	68685	118520	125070	90555	141620	0.890217	0.847858	1.02542	1.08284	0.927465	1.17088	K09584	map04141 Protein processing in endoplasmic reticulum	GO:0006457 protein folding; GO:0006950 response to stress; GO:0006979 response to oxidative stress; GO:0008152 metabolic process; GO:0009987 cellular process; GO:0033554 cellular response to stress; GO:0034599 cellular response to oxidative stress; GO:0034975 protein folding in endoplasmic reticulum; GO:0034976 response to endoplasmic reticulum stress; GO:0042221 response to chemical; GO:0050896 …	GO:0005622 intracellular anatomical structure; GO:0005737 cytoplasm; GO:0005783 endoplasmic reticulum; GO:0012505 endomembrane system; GO:0043226 organelle; GO:0043227 membrane-bounded organelle; GO:0043229 intracellular organelle; GO:0043231 intracellular membrane-bounded organelle;	GO:0003756 protein disulfide isomerase activity; GO:0003824 catalytic activity; GO:0005488 binding; GO:0005515 protein binding; GO:0015035 protein-disulfide reductase activity; GO:0015036 disulfide oxidoreductase activity; GO:0016491 oxidoreductase activity; GO:0016667 oxidoreductase activity, acting on a sulfur group of donors; GO:0016853 isomerase activity; GO:0016860 intramolecular oxidoreduct…	O	KOG0191	Thioredoxin/protein disulfide isomerase
ELA34665.1	247	C	1.15297	0.211305	None	succinate dehydrogenase iron-sulfur protein [Colletotrichum fructicola Nara gc5]	C(1)HTILNCTR	-0.67365	3463.4	2108.9	4091.8	4038.1	3267.5	4691.2	0.935454	0.771764	1.04953	1.03646	0.992128	1.14985	K00235	map00020 Citrate cycle (TCA cycle); map00190 Oxidative phosphorylation; map01100 Metabolic pathways; map01110 Biosynthesis of secondary metabolites; map01200 Carbon metabolism	GO:0006082 organic acid metabolic process; GO:0006091 generation of precursor metabolites and energy; GO:0006099 tricarboxylic acid cycle; GO:0006101 citrate metabolic process; GO:0006105 succinate metabolic process; GO:0006119 oxidative phosphorylation; GO:0006121 mitochondrial electron transport, succinate to ubiquinone; GO:0006139 nucleobase-containing compound metabolic process; GO:0006163 pu…	GO:0005622 intracellular anatomical structure; GO:0005737 cytoplasm; GO:0005739 mitochondrion; GO:0005740 mitochondrial envelope; GO:0005743 mitochondrial inner membrane; GO:0005746 mitochondrial respirasome; GO:0005749 mitochondrial respiratory chain complex II, succinate dehydrogenase complex (ubiquinone); GO:0016020 membrane; GO:0019866 organelle inner membrane; GO:0031090 organelle membrane; …	GO:0000104 succinate dehydrogenase activity; GO:0003824 catalytic activity; GO:0008177 succinate dehydrogenase (ubiquinone) activity; GO:0016491 oxidoreductase activity; GO:0016627 oxidoreductase activity, acting on the CH-CH group of donors; GO:0016635 oxidoreductase activity, acting on the CH-CH group of donors, quinone or related compound as acceptor;	C	KOG3049	Succinate dehydrogenase, Fe-S protein subunit
ELA30957.1	62	C	1.15584	0.0229649	None	hypothetical protein CGGC5_8869 [Colletotrichum fructicola Nara gc5]	TFTVSFVC(1)SDQLR	0.86063	6312.5	4455.6	5874.6	7095.2	6064.6	7892.2	0.979755	0.936982	0.865871	1.0465	1.05816	1.1116	K18171
ELA35789.1	82	C	1.15607	6.82686e-05	None	upf0041 domain-containing protein [Colletotrichum fructicola Nara gc5]	NYLLFLC(1)HFVNEGAQLTQGYR	0.86051	34885	26314	37571	43200	36601	44735	0.913976	0.934096	0.934776	1.07557	1.07801	1.0636	K22138		GO:0006810 transport; GO:0006811 monoatomic ion transport; GO:0006820 monoatomic anion transport; GO:0006839 mitochondrial transport; GO:0006848 pyruvate transport; GO:0006850 mitochondrial pyruvate transmembrane transport; GO:0015711 organic anion transport; GO:0015718 monocarboxylic acid transport; GO:0015849 organic acid transport; GO:0034220 monoatomic ion transmembrane transport; GO:0046942 …	GO:0005622 intracellular anatomical structure; GO:0005737 cytoplasm; GO:0005739 mitochondrion; GO:0005740 mitochondrial envelope; GO:0005743 mitochondrial inner membrane; GO:0016020 membrane; GO:0019866 organelle inner membrane; GO:0031090 organelle membrane; GO:0031966 mitochondrial membrane; GO:0031967 organelle envelope; GO:0031975 envelope; GO:0043226 organelle; GO:0043227 membrane-bounded or…	GO:0005215 transporter activity; GO:0005342 organic acid transmembrane transporter activity; GO:0008028 monocarboxylic acid transmembrane transporter activity; GO:0008509 monoatomic anion transmembrane transporter activity; GO:0008514 organic anion transmembrane transporter activity; GO:0015075 monoatomic ion transmembrane transporter activity; GO:0015318 inorganic molecular entity transmembrane …	S	KOG1590	Uncharacterized conserved protein
ELA31653.1	729	C	1.16186	0.176275	None	calcium permease family membrane transporter [Colletotrichum fructicola Nara gc5]	C(1)FFSQTPTLDDR	0.39009	52259	39000	69355	71008	52921	78971	0.841078	0.85045	1.06001	1.08603	0.957493	1.1534	K07300		GO:0006810 transport; GO:0006811 monoatomic ion transport; GO:0006812 monoatomic cation transport; GO:0006813 potassium ion transport; GO:0006814 sodium ion transport; GO:0006816 calcium ion transport; GO:0009987 cellular process; GO:0030001 metal ion transport; GO:0034220 monoatomic ion transmembrane transport; GO:0035725 sodium ion transmembrane transport; GO:0051179 localization; GO:0051234 es…	GO:0000322 storage vacuole; GO:0000323 lytic vacuole; GO:0000324 fungal-type vacuole; GO:0000329 fungal-type vacuole membrane; GO:0005622 intracellular anatomical structure; GO:0005737 cytoplasm; GO:0005773 vacuole; GO:0005774 vacuolar membrane; GO:0005783 endoplasmic reticulum; GO:0005789 endoplasmic reticulum membrane; GO:0012505 endomembrane system; GO:0016020 membrane; GO:0031090 organelle me…	GO:0005215 transporter activity; GO:0008324 monoatomic cation transmembrane transporter activity; GO:0015075 monoatomic ion transmembrane transporter activity; GO:0015078 proton transmembrane transporter activity; GO:0015079 potassium ion transmembrane transporter activity; GO:0015081 sodium ion transmembrane transporter activity; GO:0015085 calcium ion transmembrane transporter activity; GO:0015…	P	KOG1397	Ca2+/H+ antiporter VCX1 and related proteins
ELA35588.1	101	C	1.16616	0.0206608	None	endosomal cargo receptor [Colletotrichum fructicola Nara gc5]	FTFTAADAGDHMLC(1)FTPSSTSGR	-1.2011	55834	42863	65298	74400	57499	76927	0.876183	0.911355	0.973094	1.1095	1.01435	1.0955	K20346		GO:0006621 protein retention in ER lumen; GO:0006810 transport; GO:0006888 endoplasmic reticulum to Golgi vesicle-mediated transport; GO:0008104 protein localization; GO:0009987 cellular process; GO:0016192 vesicle-mediated transport; GO:0032507 maintenance of protein location in cell; GO:0033036 macromolecule localization; GO:0033365 protein localization to organelle; GO:0035437 maintenance of p…	GO:0005622 intracellular anatomical structure; GO:0005737 cytoplasm; GO:0005739 mitochondrion; GO:0005783 endoplasmic reticulum; GO:0005798 Golgi-associated vesicle; GO:0012505 endomembrane system; GO:0016020 membrane; GO:0030134 COPII-coated ER to Golgi transport vesicle; GO:0030135 coated vesicle; GO:0031410 cytoplasmic vesicle; GO:0031982 vesicle; GO:0043226 organelle; GO:0043227 membrane-boun…		U	KOG1690	emp24/gp25L/p24 family of membrane trafficking proteins
ELA24306.1	181	C	1.16685	0.0528603	None	alpha amylase [Colletotrichum fructicola Nara gc5]	SEQIC(1)WLEGLPDLK	0.83758	6825.2	4725	6896.6	7588.6	6537.4	9383.7	0.951727	0.892705	0.913253	1.00558	1.02479	1.18743	K01176	map00500 Starch and sucrose metabolism; map01100 Metabolic pathways; map01110 Biosynthesis of secondary metabolites				G	KOG0471	Alpha-amylase
ELA28030.1	360	C	1.16783	0.0492599	None	translation elongation factor 1 alpha [Colletotrichum fructicola Nara gc5]	NDPPAGAASFNAQVIVLNHPGQVGAGYAPVLDC(0.001)HTAHIAC(0.999)K	0.079468	19794	15786	24336	25540	21423	29455	0.849427	0.917853	0.991746	1.04153	1.03349	1.14706	K03231	map03013 Nucleocytoplasmic transport	GO:0002181 cytoplasmic translation; GO:0002182 cytoplasmic translational elongation; GO:0006403 RNA localization; GO:0006405 RNA export from nucleus; GO:0006409 tRNA export from nucleus; GO:0006412 translation; GO:0006414 translational elongation; GO:0006518 peptide metabolic process; GO:0006611 protein export from nucleus; GO:0006807 nitrogen compound metabolic process; GO:0006810 transport; GO:…	GO:0000322 storage vacuole; GO:0000323 lytic vacuole; GO:0000324 fungal-type vacuole; GO:0000329 fungal-type vacuole membrane; GO:0005618 cell wall; GO:0005622 intracellular anatomical structure; GO:0005737 cytoplasm; GO:0005739 mitochondrion; GO:0005773 vacuole; GO:0005774 vacuolar membrane; GO:0005829 cytosol; GO:0005840 ribosome; GO:0005853 eukaryotic translation elongation factor 1 complex; G…	GO:0000166 nucleotide binding; GO:0001882 nucleoside binding; GO:0001883 purine nucleoside binding; GO:0003676 nucleic acid binding; GO:0003723 RNA binding; GO:0003746 translation elongation factor activity; GO:0003824 catalytic activity; GO:0003924 GTPase activity; GO:0005488 binding; GO:0005515 protein binding; GO:0005516 calmodulin binding; GO:0005525 GTP binding; GO:0008135 translation factor…	J	KOG0052	Translation elongation factor EF-1 alpha/Tu
ELA28090.1	1332	C	1.16787	0.193303	None	dihydrolipoyl mitochondrial precursor [Colletotrichum fructicola Nara gc5]	TC(1)HAHPTLAEAFK	-0.49214	76612	59047	99214	101680	75976	122210	0.838207	0.875309	1.03083	1.05718	0.934466	1.21338	K17583		GO:0000003 reproduction; GO:0000070 mitotic sister chromatid segregation; GO:0000226 microtubule cytoskeleton organization; GO:0000278 mitotic cell cycle; GO:0000280 nuclear division; GO:0000819 sister chromatid segregation; GO:0006082 organic acid metabolic process; GO:0006084 acetyl-CoA metabolic process; GO:0006085 acetyl-CoA biosynthetic process; GO:0006086 acetyl-CoA biosynthetic process fro…	GO:0005622 intracellular anatomical structure; GO:0005737 cytoplasm; GO:0005739 mitochondrion; GO:0005759 mitochondrial matrix; GO:0005856 cytoskeleton; GO:0005874 microtubule; GO:0005947 mitochondrial alpha-ketoglutarate dehydrogenase complex; GO:0005960 glycine cleavage complex; GO:0005967 mitochondrial pyruvate dehydrogenase complex; GO:0009295 nucleoid; GO:0009353 mitochondrial oxoglutarate d…	GO:0003824 catalytic activity; GO:0004148 dihydrolipoyl dehydrogenase activity; GO:0004375 glycine dehydrogenase (decarboxylating) activity; GO:0004591 oxoglutarate dehydrogenase (succinyl-transferring) activity; GO:0004738 pyruvate dehydrogenase activity; GO:0004739 pyruvate dehydrogenase (acetyl-transferring) activity; GO:0005488 binding; GO:0005515 protein binding; GO:0008017 microtubule bindi…	T	KOG2141	Protein involved in high osmolarity signaling pathway
ELA32955.1	328	C	1.17018	0.0739713	None	ribosomal protein l24e [Colletotrichum fructicola Nara gc5]	TENC(1)VYPR	0.0030367	30936	19706	34304	37682	29526	40291	0.94049	0.811703	0.990361	1.08863	1.00908	1.11156
ELA36597.1	162	C	1.17469	0.1071	None	lccl domain containing protein [Colletotrichum fructicola Nara gc5]	SETFATEIEGWGAPQQIGC(1)GATYWGR	2.3522	29529	23097	35241	39574	28827	44902	0.85878	0.910118	0.973286	1.09371	0.942465	1.18505				GO:0000322 storage vacuole; GO:0000323 lytic vacuole; GO:0000324 fungal-type vacuole; GO:0005622 intracellular anatomical structure; GO:0005737 cytoplasm; GO:0005773 vacuole; GO:0016020 membrane; GO:0043226 organelle; GO:0043227 membrane-bounded organelle; GO:0043229 intracellular organelle; GO:0043231 intracellular membrane-bounded organelle;
ELA25753.1	195	C	1.17771	0.101439	None	hypothetical protein CGGC5_217 [Colletotrichum fructicola Nara gc5]	IEADGVTEAC(1)TVIR	-1.2307	31972	24877	41921	45708	33804	47160	0.82972	0.874719	1.03312	1.12723	0.986193	1.11064
ELA31832.1	185	C	1.17948	0.00620265	None	mitochondrial 2-oxodicarboxylate carrier [Colletotrichum fructicola Nara gc5]	HVLWNAGYFGC(1)IFQVR	0.60639	16838	13726	18784	22154	18188	23511	0.870235	0.961167	0.92192	1.08807	1.05673	1.10269	K15110		GO:0006810 transport; GO:0006811 monoatomic ion transport; GO:0006820 monoatomic anion transport; GO:0006835 dicarboxylic acid transport; GO:0006839 mitochondrial transport; GO:0015711 organic anion transport; GO:0015742 alpha-ketoglutarate transport; GO:0015849 organic acid transport; GO:0034220 monoatomic ion transmembrane transport; GO:0046942 carboxylic acid transport; GO:0051179 localization…	GO:0005622 intracellular anatomical structure; GO:0005737 cytoplasm; GO:0005739 mitochondrion; GO:0005740 mitochondrial envelope; GO:0005743 mitochondrial inner membrane; GO:0016020 membrane; GO:0019866 organelle inner membrane; GO:0031090 organelle membrane; GO:0031966 mitochondrial membrane; GO:0031967 organelle envelope; GO:0031975 envelope; GO:0043226 organelle; GO:0043227 membrane-bounded or…	GO:0005215 transporter activity; GO:0005310 dicarboxylic acid transmembrane transporter activity; GO:0005342 organic acid transmembrane transporter activity; GO:0008509 monoatomic anion transmembrane transporter activity; GO:0008514 organic anion transmembrane transporter activity; GO:0015075 monoatomic ion transmembrane transporter activity; GO:0015139 alpha-ketoglutarate transmembrane transport…	C	KOG0754	Mitochondrial oxodicarboxylate carrier protein
ELA27666.1	762	C	1.18266	0.106445	None	mitochondrial dynamin gtpase [Colletotrichum fructicola Nara gc5]	YYC(1)PEVFLDAAATK	-0.058726	272910	217940	355530	383320	286590	424070	0.822874	0.890348	1.018	1.09833	0.971421	1.16035	K22140		GO:0000002 mitochondrial genome maintenance; GO:0000266 mitochondrial fission; GO:0006996 organelle organization; GO:0007005 mitochondrion organization; GO:0007006 mitochondrial membrane organization; GO:0007007 inner mitochondrial membrane organization; GO:0007031 peroxisome organization; GO:0008053 mitochondrial fusion; GO:0009987 cellular process; GO:0016043 cellular component organization; GO…	GO:0005622 intracellular anatomical structure; GO:0005737 cytoplasm; GO:0005739 mitochondrion; GO:0005740 mitochondrial envelope; GO:0005743 mitochondrial inner membrane; GO:0005758 mitochondrial intermembrane space; GO:0005777 peroxisome; GO:0016020 membrane; GO:0019866 organelle inner membrane; GO:0019898 extrinsic component of membrane; GO:0030061 mitochondrial crista; GO:0031090 organelle mem…	GO:0000166 nucleotide binding; GO:0001882 nucleoside binding; GO:0001883 purine nucleoside binding; GO:0003824 catalytic activity; GO:0003924 GTPase activity; GO:0005488 binding; GO:0005515 protein binding; GO:0005525 GTP binding; GO:0008017 microtubule binding; GO:0008092 cytoskeletal protein binding; GO:0015631 tubulin binding; GO:0016462 pyrophosphatase activity; GO:0016787 hydrolase activity;…	UR	KOG0446	Vacuolar sorting protein VPS1, dynamin, and related proteins
ELA32158.1	570	C	1.18367	0.04321	None	3-phytase a precursor [Colletotrichum fructicola Nara gc5]	TLPLGWSFPEC(1)DVER	0.55984	9766.9	7600.6	11849	13125	10183	14490	0.852677	0.899051	0.982354	1.08889	0.999392	1.14797			GO:0006066 alcohol metabolic process; GO:0006091 generation of precursor metabolites and energy; GO:0006112 energy reserve metabolic process; GO:0006725 cellular aromatic compound metabolic process; GO:0006766 vitamin metabolic process; GO:0006767 water-soluble vitamin metabolic process; GO:0006772 thiamine metabolic process; GO:0006790 sulfur compound metabolic process; GO:0006793 phosphorus met…	GO:0005576 extracellular region; GO:0005618 cell wall; GO:0005622 intracellular anatomical structure; GO:0005737 cytoplasm; GO:0009277 fungal-type cell wall; GO:0016020 membrane; GO:0030287 cell wall-bounded periplasmic space; GO:0030312 external encapsulating structure; GO:0042597 periplasmic space; GO:0071944 cell periphery;	GO:0003824 catalytic activity; GO:0003993 acid phosphatase activity; GO:0016787 hydrolase activity; GO:0016788 hydrolase activity, acting on ester bonds; GO:0016791 phosphatase activity; GO:0042131 thiamine phosphate phosphatase activity; GO:0042578 phosphoric ester hydrolase activity; GO:0052745 inositol phosphate phosphatase activity;	R	KOG1382	Multiple inositol polyphosphate phosphatase
ELA25198.1	163	C	1.18681	0.0905423	None	patched sphingolipid transporter [Colletotrichum fructicola Nara gc5]	EMVTELDQLISEEYGTGFYDSC(1)K	-1.5201	23508	18388	29801	31806	24517	36660	0.835163	0.885113	1.00541	1.0738	0.979164	1.18191	K12385		GO:0006629 lipid metabolic process; GO:0006643 membrane lipid metabolic process; GO:0006665 sphingolipid metabolic process; GO:0006807 nitrogen compound metabolic process; GO:0006810 transport; GO:0006869 lipid transport; GO:0008152 metabolic process; GO:0009987 cellular process; GO:0010876 lipid localization; GO:0033036 macromolecule localization; GO:0044237 cellular metabolic process; GO:004423…	GO:0000322 storage vacuole; GO:0000323 lytic vacuole; GO:0000324 fungal-type vacuole; GO:0000329 fungal-type vacuole membrane; GO:0005622 intracellular anatomical structure; GO:0005737 cytoplasm; GO:0005773 vacuole; GO:0005774 vacuolar membrane; GO:0005783 endoplasmic reticulum; GO:0012505 endomembrane system; GO:0016020 membrane; GO:0031090 organelle membrane; GO:0043226 organelle; GO:0043227 me…	GO:0005215 transporter activity; GO:0005319 lipid transporter activity; GO:0046624 sphingolipid transporter activity;	I	KOG1933	Cholesterol transport protein (Niemann-Pick C disease protein)
ELA28502.1	336	C	1.19726	0.189487	None	arsenate reductase [Colletotrichum fructicola Nara gc5]	TGSVTHWGGPAC(1)SK	-0.60734	17929	14401	26300	26787	19569	30055	0.77676	0.845342	1.08205	1.10284	0.953085	1.18164
ELA36964.1	506	C	1.19976	0.000327508	None	phospholipid:diacylglycerol acyltransferase [Colletotrichum fructicola Nara gc5]	IYC(1)FYGVGKPTER	1.1826	57756	43448	60985	73133	60661	79024	0.901061	0.918408	0.903522	1.08425	1.0639	1.1188	K00679	map00561 Glycerolipid metabolism; map01100 Metabolic pathways	GO:0006629 lipid metabolic process; GO:0006638 neutral lipid metabolic process; GO:0006639 acylglycerol metabolic process; GO:0006641 triglyceride metabolic process; GO:0006643 membrane lipid metabolic process; GO:0006665 sphingolipid metabolic process; GO:0006672 ceramide metabolic process; GO:0006807 nitrogen compound metabolic process; GO:0006996 organelle organization; GO:0008152 metabolic pr…	GO:0005622 intracellular anatomical structure; GO:0005737 cytoplasm; GO:0005783 endoplasmic reticulum; GO:0005789 endoplasmic reticulum membrane; GO:0005811 lipid droplet; GO:0012505 endomembrane system; GO:0016020 membrane; GO:0031984 organelle subcompartment; GO:0042175 nuclear outer membrane-endoplasmic reticulum membrane network; GO:0043226 organelle; GO:0043227 membrane-bounded organelle; GO…	GO:0003824 catalytic activity; GO:0008080 N-acetyltransferase activity; GO:0016407 acetyltransferase activity; GO:0016410 N-acyltransferase activity; GO:0016740 transferase activity; GO:0016746 acyltransferase activity; GO:0016747 acyltransferase activity, transferring groups other than amino-acyl groups; GO:0046027 phospholipid:diacylglycerol acyltransferase activity;	I	KOG2369	Lecithin:cholesterol acyltransferase (LCAT)/Acyl-ceramide synthase
ELA26211.1	539	C	1.21074	0.0306195	None	alpha-mannosyltransferase [Colletotrichum fructicola Nara gc5]	C(1)VPFLDAANTHFLAR	0.2824	55904	43502	69708	79217	61007	83015	0.833609	0.878896	0.987099	1.12252	1.02266	1.12334	K03846	map00510 N-Glycan biosynthesis; map00513 Various types of N-glycan biosynthesis; map01100 Metabolic pathways	GO:0006486 protein glycosylation; GO:0006487 protein N-linked glycosylation; GO:0006488 dolichol-linked oligosaccharide biosynthetic process; GO:0006490 oligosaccharide-lipid intermediate biosynthetic process; GO:0006629 lipid metabolic process; GO:0006807 nitrogen compound metabolic process; GO:0008152 metabolic process; GO:0009058 biosynthetic process; GO:0009059 macromolecule biosynthetic proc…	GO:0005622 intracellular anatomical structure; GO:0005737 cytoplasm; GO:0005783 endoplasmic reticulum; GO:0005789 endoplasmic reticulum membrane; GO:0012505 endomembrane system; GO:0016020 membrane; GO:0031984 organelle subcompartment; GO:0042175 nuclear outer membrane-endoplasmic reticulum membrane network; GO:0043226 organelle; GO:0043227 membrane-bounded organelle; GO:0043229 intracellular org…	GO:0000030 mannosyltransferase activity; GO:0003824 catalytic activity; GO:0004376 glycolipid mannosyltransferase activity; GO:0016740 transferase activity; GO:0016757 glycosyltransferase activity; GO:0016758 hexosyltransferase activity;	MU	KOG2515	Mannosyltransferase
ELA33340.1	174	C	1.21254	0.179465	None	metalloprotease atp23 [Colletotrichum fructicola Nara gc5]	GNWSLSQQFQDC(1)VR	-0.36837	89285	71604	129790	138680	95743	149790	0.773999	0.841024	1.06847	1.14244	0.933043	1.17837	K18156		GO:0006508 proteolysis; GO:0006807 nitrogen compound metabolic process; GO:0006996 organelle organization; GO:0007005 mitochondrion organization; GO:0008152 metabolic process; GO:0009987 cellular process; GO:0010467 gene expression; GO:0016043 cellular component organization; GO:0016485 protein processing; GO:0019538 protein metabolic process; GO:0022607 cellular component assembly; GO:0033615 mi…	GO:0005622 intracellular anatomical structure; GO:0005737 cytoplasm; GO:0005739 mitochondrion; GO:0005740 mitochondrial envelope; GO:0005743 mitochondrial inner membrane; GO:0005758 mitochondrial intermembrane space; GO:0016020 membrane; GO:0019866 organelle inner membrane; GO:0019898 extrinsic component of membrane; GO:0031090 organelle membrane; GO:0031312 extrinsic component of organelle membr…	GO:0003824 catalytic activity; GO:0004175 endopeptidase activity; GO:0004222 metalloendopeptidase activity; GO:0008233 peptidase activity; GO:0008237 metallopeptidase activity; GO:0016787 hydrolase activity; GO:0140096 catalytic activity, acting on a protein;	L	KOG3314	Ku70-binding protein
ELA32882.1	188	C	1.21349	0.0495637	None	cytochrome c peroxidase [Colletotrichum fructicola Nara gc5]	DGEAAAC(1)TPDGR	-0.072863	34090	24360	42766	47311	36537	49223	0.851286	0.824203	1.01416	1.12271	1.02568	1.11546	K00428		GO:0000302 response to reactive oxygen species; GO:0006950 response to stress; GO:0006979 response to oxidative stress; GO:0008152 metabolic process; GO:0009056 catabolic process; GO:0009636 response to toxic substance; GO:0009987 cellular process; GO:0016999 antibiotic metabolic process; GO:0017001 antibiotic catabolic process; GO:0033554 cellular response to stress; GO:0034599 cellular response…	GO:0005622 intracellular anatomical structure; GO:0005737 cytoplasm; GO:0005739 mitochondrion; GO:0005740 mitochondrial envelope; GO:0005758 mitochondrial intermembrane space; GO:0005829 cytosol; GO:0031967 organelle envelope; GO:0031970 organelle envelope lumen; GO:0031974 membrane-enclosed lumen; GO:0031975 envelope; GO:0043226 organelle; GO:0043227 membrane-bounded organelle; GO:0043229 intrac…	GO:0003824 catalytic activity; GO:0004130 cytochrome-c peroxidase activity; GO:0004601 peroxidase activity; GO:0016209 antioxidant activity; GO:0016491 oxidoreductase activity; GO:0016684 oxidoreductase activity, acting on peroxide as acceptor;
ELA35200.1	27	C	1.21859	0.0182673	None	wsc domain-containing protein [Colletotrichum fructicola Nara gc5]	TDLPLIAPAQC(1)K	-2.5485	19117	13789	20019	25079	18547	27049	0.904894	0.88434	0.899869	1.12809	0.986925	1.16189	K11244	map04011 MAPK signaling pathway - yeast; map04139 Mitophagy - yeast
ELA38204.1	98	C	1.22188	0.0682917	None	hypothetical protein CGGC5_2601 [Colletotrichum fructicola Nara gc5]	TC(1)FGHC(1)DK	-0.64042	7626.8	6206.6	10546	11509	8998.8	11877	0.786076	0.866731	1.03221	1.12724	1.04265	1.11087
ELA37836.1	128	C	1.22279	0.00480616	None	hypothetical protein CGGC5_2874 [Colletotrichum fructicola Nara gc5]	LLYLYLGPAALADC(1)PFC(1)K	0.12541	22885	17699	26989	31103	25647	33343	0.849199	0.889848	0.951051	1.09678	1.06986	1.12279						R	KOG4253	Tryptophan-rich basic nuclear protein
ELA30493.1	176	C	1.22398	0.0569617	None	hypothetical protein CGGC5_9236 [Colletotrichum fructicola Nara gc5]	EC(1)LGVGLENWSAMVAK	-0.53566	15310	11687	18066	19858	15923	24627	0.849256	0.878365	0.951665	1.04678	0.992935	1.23968
ELA35439.1	172	C	1.22436	0.0456107	None	nadh-ubiquinone oxidoreductase subunit [Colletotrichum fructicola Nara gc5]	IVPVDVYVPGC(1)PPTSEALMYGIFQLQR	-0.87218	159610	123480	199620	223760	171090	250570	0.827747	0.867646	0.983106	1.10275	0.997457	1.17924	K03940	map00190 Oxidative phosphorylation; map01100 Metabolic pathways		GO:0005622 intracellular anatomical structure; GO:0005737 cytoplasm; GO:0005739 mitochondrion; GO:0043226 organelle; GO:0043227 membrane-bounded organelle; GO:0043229 intracellular organelle; GO:0043231 intracellular membrane-bounded organelle;		C	KOG1687	NADH-ubiquinone oxidoreductase, NUFS7/PSST/20 kDa subunit
ELA37894.1	421	C	1.2305	0.096826	None	carboxypeptidase y precursor [Colletotrichum fructicola Nara gc5]	EALGAEVDSYDSC(1)NFDINR	0.044853	46305	35794	61309	67627	49005	75969	0.806257	0.844432	1.01374	1.11898	0.95922	1.20038	K13289		GO:0006508 proteolysis; GO:0006518 peptide metabolic process; GO:0006807 nitrogen compound metabolic process; GO:0007039 protein catabolic process in the vacuole; GO:0008152 metabolic process; GO:0009056 catabolic process; GO:0009057 macromolecule catabolic process; GO:0009058 biosynthetic process; GO:0009987 cellular process; GO:0019538 protein metabolic process; GO:0019748 secondary metabolic p…	GO:0000322 storage vacuole; GO:0000323 lytic vacuole; GO:0000324 fungal-type vacuole; GO:0000328 fungal-type vacuole lumen; GO:0005576 extracellular region; GO:0005622 intracellular anatomical structure; GO:0005737 cytoplasm; GO:0005773 vacuole; GO:0005775 vacuolar lumen; GO:0005783 endoplasmic reticulum; GO:0012505 endomembrane system; GO:0031974 membrane-enclosed lumen; GO:0043226 organelle; GO…	GO:0003824 catalytic activity; GO:0004180 carboxypeptidase activity; GO:0004185 serine-type carboxypeptidase activity; GO:0008233 peptidase activity; GO:0008236 serine-type peptidase activity; GO:0008238 exopeptidase activity; GO:0016787 hydrolase activity; GO:0017171 serine hydrolase activity; GO:0070008 serine-type exopeptidase activity; GO:0140096 catalytic activity, acting on a protein;	OE	KOG1282	Serine carboxypeptidases (lysosomal cathepsin A)
ELA25364.1	150	C	1.23499	0.00247091	None	glucan -beta-glucosidase [Colletotrichum fructicola Nara gc5]	HQYC(1)PVLIEDFSSGNLDSNVWTK	-0.58754	24966	17618	26996	33084	26028	34463	0.895251	0.855976	0.919294	1.12738	1.04923	1.12146
ELA37323.1	31	C	1.23927	0.0833697	None	cytochrome c oxidase polypeptide vib [Colletotrichum fructicola Nara gc5]	HC(1)WQNYVDYHK	-0.15494	36424	27795	47458	54780	38200	58029	0.811236	0.838755	1.00376	1.15942	0.956434	1.17285	K02267	map00190 Oxidative phosphorylation; map01100 Metabolic pathways	GO:0006996 organelle organization; GO:0007005 mitochondrion organization; GO:0008535 respiratory chain complex IV assembly; GO:0009987 cellular process; GO:0016043 cellular component organization; GO:0017004 cytochrome complex assembly; GO:0022607 cellular component assembly; GO:0033108 mitochondrial respiratory chain complex assembly; GO:0033617 mitochondrial cytochrome c oxidase assembly; GO:00…	GO:0005622 intracellular anatomical structure; GO:0005737 cytoplasm; GO:0005739 mitochondrion; GO:0005740 mitochondrial envelope; GO:0005743 mitochondrial inner membrane; GO:0005746 mitochondrial respirasome; GO:0005751 mitochondrial respiratory chain complex IV; GO:0005758 mitochondrial intermembrane space; GO:0016020 membrane; GO:0019866 organelle inner membrane; GO:0031090 organelle membrane; …		C	KOG3057	Cytochrome c oxidase, subunit VIb/COX12
ELA37323.1	52	C	1.24207	0.118347	None	cytochrome c oxidase polypeptide vib [Colletotrichum fructicola Nara gc5]	GEDFAPC(1)R	-0.90636	9579.7	7093.8	12361	14474	9550.9	15345	0.81934	0.822054	1.00398	1.17641	0.918309	1.19101	K02267	map00190 Oxidative phosphorylation; map01100 Metabolic pathways	GO:0006996 organelle organization; GO:0007005 mitochondrion organization; GO:0008535 respiratory chain complex IV assembly; GO:0009987 cellular process; GO:0016043 cellular component organization; GO:0017004 cytochrome complex assembly; GO:0022607 cellular component assembly; GO:0033108 mitochondrial respiratory chain complex assembly; GO:0033617 mitochondrial cytochrome c oxidase assembly; GO:00…	GO:0005622 intracellular anatomical structure; GO:0005737 cytoplasm; GO:0005739 mitochondrion; GO:0005740 mitochondrial envelope; GO:0005743 mitochondrial inner membrane; GO:0005746 mitochondrial respirasome; GO:0005751 mitochondrial respiratory chain complex IV; GO:0005758 mitochondrial intermembrane space; GO:0016020 membrane; GO:0019866 organelle inner membrane; GO:0031090 organelle membrane; …		C	KOG3057	Cytochrome c oxidase, subunit VIb/COX12
ELA27408.1	336	C	1.26886	0.0485338	None	subtilisin-like serine protease [Colletotrichum fructicola Nara gc5]	C(1)TDIFAPGTNIK	0.40052	80945	65562	106910	121400	92253	137930	0.782764	0.859018	0.981789	1.11562	1.00289	1.21042	K01336	map04138 Autophagy - yeast	GO:0000003 reproduction; GO:0000747 conjugation with cellular fusion; GO:0006508 proteolysis; GO:0006807 nitrogen compound metabolic process; GO:0006914 autophagy; GO:0006950 response to stress; GO:0006996 organelle organization; GO:0007033 vacuole organization; GO:0007039 protein catabolic process in the vacuole; GO:0007154 cell communication; GO:0008152 metabolic process; GO:0009056 catabolic p…	GO:0000322 storage vacuole; GO:0000323 lytic vacuole; GO:0000324 fungal-type vacuole; GO:0000328 fungal-type vacuole lumen; GO:0005622 intracellular anatomical structure; GO:0005737 cytoplasm; GO:0005773 vacuole; GO:0005775 vacuolar lumen; GO:0005783 endoplasmic reticulum; GO:0012505 endomembrane system; GO:0031974 membrane-enclosed lumen; GO:0043226 organelle; GO:0043227 membrane-bounded organel…	GO:0003824 catalytic activity; GO:0004175 endopeptidase activity; GO:0004252 serine-type endopeptidase activity; GO:0005488 binding; GO:0008233 peptidase activity; GO:0008236 serine-type peptidase activity; GO:0016787 hydrolase activity; GO:0017171 serine hydrolase activity; GO:0019863 IgE binding; GO:0019865 immunoglobulin binding; GO:0044877 protein-containing complex binding; GO:0140096 cataly…	O	KOG1153	Subtilisin-related protease/Vacuolar protease B
ELA28502.1	277	C	1.27624	0.0428365	None	arsenate reductase [Colletotrichum fructicola Nara gc5]	GSIPSC(0.997)FSSADAC(0.003)VK	-1.0653	4564.9	3940.7	6376.4	7459.9	5793.3	7456.2	0.750382	0.877675	0.995373	1.16531	1.07056	1.11226
ELA23346.1	152	C	1.27713	0.00164693	None	choline oxidase [Colletotrichum fructicola Nara gc5]	HQNELC(0.999)LDWVNSC(0.001)SSALDIPILHNFNK	-1.8195	17147	12036	18511	23520	18429	24362	0.879955	0.836881	0.902114	1.14701	1.06318	1.13454						R	KOG1238	Glucose dehydrogenase/choline dehydrogenase/mandelonitrile lyase (GMC oxidoreductase family)
ELA26606.1	68	C	1.28557	0.00580555	None	adenylate kinase cytosolic [Colletotrichum fructicola Nara gc5]	FNC(1)C(1)HLATGDMLR	0.02488	33749	26656	40000	48555	38875	53782	0.817203	0.874526	0.919788	1.11728	1.05821	1.18179	K00939	map00230 Purine metabolism; map00730 Thiamine metabolism; map01100 Metabolic pathways; map01110 Biosynthesis of secondary metabolites; map01240 Biosynthesis of cofactors	GO:0006139 nucleobase-containing compound metabolic process; GO:0006163 purine nucleotide metabolic process; GO:0006164 purine nucleotide biosynthetic process; GO:0006172 ADP biosynthetic process; GO:0006259 DNA metabolic process; GO:0006260 DNA replication; GO:0006261 DNA-templated DNA replication; GO:0006270 DNA replication initiation; GO:0006725 cellular aromatic compound metabolic process; GO…	GO:0005622 intracellular anatomical structure; GO:0005737 cytoplasm; GO:0005739 mitochondrion; GO:0005740 mitochondrial envelope; GO:0005758 mitochondrial intermembrane space; GO:0031967 organelle envelope; GO:0031970 organelle envelope lumen; GO:0031974 membrane-enclosed lumen; GO:0031975 envelope; GO:0043226 organelle; GO:0043227 membrane-bounded organelle; GO:0043229 intracellular organelle; G…	GO:0000166 nucleotide binding; GO:0003824 catalytic activity; GO:0004017 adenylate kinase activity; GO:0005488 binding; GO:0005524 ATP binding; GO:0016301 kinase activity; GO:0016740 transferase activity; GO:0016772 transferase activity, transferring phosphorus-containing groups; GO:0016776 phosphotransferase activity, phosphate group as acceptor; GO:0017076 purine nucleotide binding; GO:0019205 …	F	KOG3078	Adenylate kinase
ELA33051.1	238	C	1.29922	0.0163867	None	hypothetical protein CGGC5_717 [Colletotrichum fructicola Nara gc5]	C(1)SCQNPSSITNYK	-0.63465	21567	17340	27522	32542	25686	36035	0.785221	0.855382	0.951571	1.12591	1.05131	1.19059
ELA33051.1	251	C	1.30325	0.115408	None	hypothetical protein CGGC5_717 [Colletotrichum fructicola Nara gc5]	C(1)TLWGSGVDSAAATNTGQTR	-0.89603	26401	18292	34549	40390	26461	45551	0.805975	0.756608	1.0016	1.17174	0.908113	1.26193
ELA27828.1	102	C	1.30401	0.0969475	None	hypothetical protein CGGC5_11443 [Colletotrichum fructicola Nara gc5]	SEDFTTFAQAPC(1)AR	-0.46873	104190	83536	153020	172040	120520	191710	0.738857	0.802632	1.03048	1.15937	0.960784	1.23372	K18184
ELA33515.1	169	C	1.33918	0.19482	None	disulfide isomerase [Colletotrichum fructicola Nara gc5]	TIVGGDKDVFVAFTAPWC(0.966)GHC(0.034)K	-0.12463	39988	27831	59002	64772	40122	79813	0.750981	0.708169	1.05226	1.15596	0.84706	1.36022	K09584	map04141 Protein processing in endoplasmic reticulum	GO:0006457 protein folding; GO:0006950 response to stress; GO:0006979 response to oxidative stress; GO:0008152 metabolic process; GO:0009987 cellular process; GO:0033554 cellular response to stress; GO:0034599 cellular response to oxidative stress; GO:0034975 protein folding in endoplasmic reticulum; GO:0034976 response to endoplasmic reticulum stress; GO:0042221 response to chemical; GO:0050896 …	GO:0005622 intracellular anatomical structure; GO:0005737 cytoplasm; GO:0005783 endoplasmic reticulum; GO:0012505 endomembrane system; GO:0043226 organelle; GO:0043227 membrane-bounded organelle; GO:0043229 intracellular organelle; GO:0043231 intracellular membrane-bounded organelle;	GO:0003756 protein disulfide isomerase activity; GO:0003824 catalytic activity; GO:0005488 binding; GO:0005515 protein binding; GO:0015035 protein-disulfide reductase activity; GO:0015036 disulfide oxidoreductase activity; GO:0016491 oxidoreductase activity; GO:0016667 oxidoreductase activity, acting on a sulfur group of donors; GO:0016853 isomerase activity; GO:0016860 intramolecular oxidoreduct…	O	KOG0191	Thioredoxin/protein disulfide isomerase
ELA28472.1	342	C	1.39655	0.0517234	None	sister chromatid separation protein [Colletotrichum fructicola Nara gc5]	VAVGYC(1)GLGR	-0.62811	5922.4	5232.6	7863.6	10536	6947	11878	0.716196	0.857355	0.903055	1.21079	0.944417	1.30351			GO:0000003 reproduction; GO:0000070 mitotic sister chromatid segregation; GO:0000278 mitotic cell cycle; GO:0000280 nuclear division; GO:0000819 sister chromatid segregation; GO:0006139 nucleobase-containing compound metabolic process; GO:0006259 DNA metabolic process; GO:0006725 cellular aromatic compound metabolic process; GO:0006807 nitrogen compound metabolic process; GO:0006996 organelle org…	GO:0005622 intracellular anatomical structure; GO:0005634 nucleus; GO:0005635 nuclear envelope; GO:0005637 nuclear inner membrane; GO:0012505 endomembrane system; GO:0016020 membrane; GO:0019866 organelle inner membrane; GO:0031090 organelle membrane; GO:0031965 nuclear membrane; GO:0031967 organelle envelope; GO:0031974 membrane-enclosed lumen; GO:0031975 envelope; GO:0031981 nuclear lumen; GO:0…	GO:0003676 nucleic acid binding; GO:0003677 DNA binding; GO:0003682 chromatin binding; GO:0005488 binding; GO:0031490 chromatin DNA binding; GO:0097159 organic cyclic compound binding; GO:1901363 heterocyclic compound binding;
ELA36924.1	255	C	1.42415	0.0517709	None	nadh-ubiquinone oxidoreductase 78 kda mitochondrial precursor [Colletotrichum fructicola Nara gc5]	LAIAGNC(1)R	0.55083	5389.7	4129.9	7847.9	9175.5	6714.8	11009	0.712333	0.739548	0.984987	1.15241	0.997663	1.32039	K03934	map00190 Oxidative phosphorylation; map01100 Metabolic pathways	GO:0006091 generation of precursor metabolites and energy; GO:0008152 metabolic process; GO:0009987 cellular process; GO:0015980 energy derivation by oxidation of organic compounds; GO:0044237 cellular metabolic process; GO:0045333 cellular respiration;	GO:0005622 intracellular anatomical structure; GO:0005737 cytoplasm; GO:0005739 mitochondrion; GO:0005740 mitochondrial envelope; GO:0005743 mitochondrial inner membrane; GO:0005746 mitochondrial respirasome; GO:0005747 mitochondrial respiratory chain complex I; GO:0016020 membrane; GO:0019866 organelle inner membrane; GO:0030964 NADH dehydrogenase complex; GO:0031090 organelle membrane; GO:00319…	GO:0003824 catalytic activity; GO:0003954 NADH dehydrogenase activity; GO:0005488 binding; GO:0008137 NADH dehydrogenase (ubiquinone) activity; GO:0016491 oxidoreductase activity; GO:0016651 oxidoreductase activity, acting on NAD(P)H; GO:0016655 oxidoreductase activity, acting on NAD(P)H, quinone or similar compound as acceptor; GO:0050136 NADH dehydrogenase (quinone) activity; GO:0051536 iron-su…	C	KOG2282	NADH-ubiquinone oxidoreductase, NDUFS1/75 kDa subunit
ELA37836.1	125	C	1.33912	0.0271678	Up	Chorismate synthase	LLYLYLGPAALADC(1)PFC(1)K	0.12541	29960	24356	42017	48952	38909	52326	0.741089	0.816288	0.986989	1.15069	1.08196	1.17458						R	KOG4253	Tryptophan-rich basic nuclear protein
ELA37323.1	63	C	1.3539	0.0456376	Up	Cytochrome c oxidase subunit 6B-like	SLC(1)PSGWYQR	-0.19699	289020	226460	384330	479600	328210	524680	0.757481	0.804163	0.956548	1.19448	0.967003	1.24788	K02267	map00190 Oxidative phosphorylation; map01100 Metabolic pathways	GO:0006996 organelle organization; GO:0007005 mitochondrion organization; GO:0008535 respiratory chain complex IV assembly; GO:0009987 cellular process; GO:0016043 cellular component organization; GO:0017004 cytochrome complex assembly; GO:0022607 cellular component assembly; GO:0033108 mitochondrial respiratory chain complex assembly; GO:0033617 mitochondrial cytochrome c oxidase assembly; GO:00…	GO:0005622 intracellular anatomical structure; GO:0005737 cytoplasm; GO:0005739 mitochondrion; GO:0005740 mitochondrial envelope; GO:0005743 mitochondrial inner membrane; GO:0005746 mitochondrial respirasome; GO:0005751 mitochondrial respiratory chain complex IV; GO:0005758 mitochondrial intermembrane space; GO:0016020 membrane; GO:0019866 organelle inner membrane; GO:0031090 organelle membrane; …		C	KOG3057	Cytochrome c oxidase, subunit VIb/COX12
ELA28502.1	284	C	1.37444	0.0129546	Up	arsenate reductase [Colletotrichum fructicola Nara gc5]	GSIPSCFSSADAC(1)VK	-1.0998	13950	10548	17725	22152	16783	24280	0.774058	0.793009	0.933995	1.16807	1.04689	1.2226
ELA37162.1	192	C	1.39148	0.00113532	Up	ATP synthase alpha mitochondrial precursor [Colletotrichum fructicola Nara gc5]	LYC(1)VYVAVGQK	0.58688	26522	22127	31093	41167	35755	44511	0.77131	0.871874	0.858705	1.1377	1.16894	1.1747	K02132	map00190 Oxidative phosphorylation; map01100 Metabolic pathways	GO:0006091 generation of precursor metabolites and energy; GO:0006119 oxidative phosphorylation; GO:0006139 nucleobase-containing compound metabolic process; GO:0006163 purine nucleotide metabolic process; GO:0006164 purine nucleotide biosynthetic process; GO:0006725 cellular aromatic compound metabolic process; GO:0006753 nucleoside phosphate metabolic process; GO:0006754 ATP biosynthetic proces…	GO:0000275 mitochondrial proton-transporting ATP synthase complex, catalytic sector F(1); GO:0005622 intracellular anatomical structure; GO:0005737 cytoplasm; GO:0005739 mitochondrion; GO:0005740 mitochondrial envelope; GO:0005743 mitochondrial inner membrane; GO:0005753 mitochondrial proton-transporting ATP synthase complex; GO:0005754 mitochondrial proton-transporting ATP synthase, catalytic co…	GO:0000166 nucleotide binding; GO:0005488 binding; GO:0005524 ATP binding; GO:0017076 purine nucleotide binding; GO:0030554 adenyl nucleotide binding; GO:0032553 ribonucleotide binding; GO:0032555 purine ribonucleotide binding; GO:0032559 adenyl ribonucleotide binding; GO:0035639 purine ribonucleoside triphosphate binding; GO:0036094 small molecule binding; GO:0043167 ion binding; GO:0043168 anio…	C	KOG1353	F0F1-type ATP synthase, alpha subunit
ELA27309.1	37	C	1.43616	0.00146621	Up	Thioredoxin domain-containing protein	TPLITLWTTSWC(0.907)GTC(0.093)R	-0.3603	22374	16470	25318	34956	27164	38519	0.794292	0.792208	0.853542	1.17928	1.08408	1.24093
ELA33051.1	329	C	1.44162	0.00395309	Up	hypothetical protein CGGC5_717 [CND3]	FFPGPFDVSVC(1)AAYAASQNTVNYK	1.1098	36139	26105	42839	58941	43914	62104	0.782963	0.766298	0.88138	1.2135	1.06955	1.22101
ELA30346.1	94	C	1.45564	0.0162435	Up	collagen-like protein mcl1 [Colletotrichum fructicola Nara gc5]	C(1)LYVHGLR	-0.81014	1428	1192.3	1770.6	2303.9	1810.6	2923.4	0.731011	0.826971	0.860746	1.12077	1.04196	1.35806
ELA28156.1	111	C	1.55499	0.00718368	Up	histone 3 [Colletotrichum fructicola Nara gc5]	FQSSAIGALQESVESYLVSLFEDTNLC(1)AIHAK	0.84015	25150	21221	34041	46370	36638	53812	0.677346	0.774368	0.87063	1.18677	1.10927	1.31519	K11253		GO:0000003 reproduction; GO:0000075 cell cycle checkpoint signaling; GO:0000278 mitotic cell cycle; GO:0003006 developmental process involved in reproduction; GO:0006139 nucleobase-containing compound metabolic process; GO:0006259 DNA metabolic process; GO:0006281 DNA repair; GO:0006289 nucleotide-excision repair; GO:0006325 chromatin organization; GO:0006334 nucleosome assembly; GO:0006351 DNA-t…	GO:0000228 nuclear chromosome; GO:0000775 chromosome, centromeric region; GO:0000785 chromatin; GO:0000786 nucleosome; GO:0000792 heterochromatin; GO:0005622 intracellular anatomical structure; GO:0005634 nucleus; GO:0005657 replication fork; GO:0005694 chromosome; GO:0005721 pericentric heterochromatin; GO:0031298 replication fork protection complex; GO:0031934 mating-type region heterochromatin…	GO:0003676 nucleic acid binding; GO:0003677 DNA binding; GO:0003682 chromatin binding; GO:0005488 binding; GO:0031490 chromatin DNA binding; GO:0031491 nucleosome binding; GO:0031492 nucleosomal DNA binding; GO:0044877 protein-containing complex binding; GO:0097159 organic cyclic compound binding; GO:1901363 heterocyclic compound binding;	B	KOG1745	Histones H3 and H4
ELA35439.1	142	C	1.63407	0.000809924	Up	nadh-ubiquinone oxidoreductase subunit [Colletotrichum fructicola Nara gc5]	WVISMGSC(1)ANGGGYYHYSYSVVR	-0.84204	59861	44620	72086	112040	85617	116530	0.713636	0.720727	0.816098	1.2693	1.14743	1.26068	K03940	map00190 Oxidative phosphorylation; map01100 Metabolic pathways		GO:0005622 intracellular anatomical structure; GO:0005737 cytoplasm; GO:0005739 mitochondrion; GO:0043226 organelle; GO:0043227 membrane-bounded organelle; GO:0043229 intracellular organelle; GO:0043231 intracellular membrane-bounded organelle;		C	KOG1687	NADH-ubiquinone oxidoreductase, NUFS7/PSST/20 kDa subunit
ELA25293.1	73	C	1.65054	0.00569449	Up	Cytochrome c oxidase subunit 6B	DC(1)AAAWVK	-0.095279	3266.1	2536.3	3824	6271.1	4239.5	6976.8	0.704751	0.741507	0.783579	1.2859	1.02838	1.36615	K18179		GO:0006873 intracellular monoatomic ion homeostasis; GO:0006878 intracellular copper ion homeostasis; GO:0006996 organelle organization; GO:0007005 mitochondrion organization; GO:0008535 respiratory chain complex IV assembly; GO:0009987 cellular process; GO:0016043 cellular component organization; GO:0017004 cytochrome complex assembly; GO:0019725 cellular homeostasis; GO:0022607 cellular compone…	GO:0005622 intracellular anatomical structure; GO:0005634 nucleus; GO:0005737 cytoplasm; GO:0005739 mitochondrion; GO:0005740 mitochondrial envelope; GO:0005758 mitochondrial intermembrane space; GO:0031967 organelle envelope; GO:0031970 organelle envelope lumen; GO:0031974 membrane-enclosed lumen; GO:0031975 envelope; GO:0043226 organelle; GO:0043227 membrane-bounded organelle; GO:0043229 intrac…
ELA37213.1	196	C	1.7879	0.000126447	Up	aminopeptidase y [Colletotrichum fructicola Nara gc5]	GTC(1)PFGTK	0.036356	16633	11868	18862	31155	28114	32289	0.700485	0.677197	0.754354	1.24685	1.33102	1.23401	K01264		GO:0006508 proteolysis; GO:0006807 nitrogen compound metabolic process; GO:0007039 protein catabolic process in the vacuole; GO:0008152 metabolic process; GO:0009056 catabolic process; GO:0009057 macromolecule catabolic process; GO:0009987 cellular process; GO:0019538 protein metabolic process; GO:0030163 protein catabolic process; GO:0043170 macromolecule metabolic process; GO:0044237 cellular m…	GO:0000322 storage vacuole; GO:0000323 lytic vacuole; GO:0000324 fungal-type vacuole; GO:0005622 intracellular anatomical structure; GO:0005737 cytoplasm; GO:0005773 vacuole; GO:0043226 organelle; GO:0043227 membrane-bounded organelle; GO:0043229 intracellular organelle; GO:0043231 intracellular membrane-bounded organelle;	GO:0003824 catalytic activity; GO:0004177 aminopeptidase activity; GO:0008233 peptidase activity; GO:0008238 exopeptidase activity; GO:0016787 hydrolase activity; GO:0140096 catalytic activity, acting on a protein;	OPR	KOG2195	Transferrin receptor and related proteins containing the protease-associated (PA) domain
ELA26429.1	179	C	1.91424	0.000340079	Up	biotin synthase [Colletotrichum fructicola Nara gc5]	FC(1)MGAAWR	-4.2124	38451	29172	44860	82306	62349	90920	0.646327	0.664385	0.716082	1.31472	1.17817	1.38688	K01012	map00780 Biotin metabolism; map01100 Metabolic pathways; map01240 Biosynthesis of cofactors	GO:0006082 organic acid metabolic process; GO:0006766 vitamin metabolic process; GO:0006767 water-soluble vitamin metabolic process; GO:0006768 biotin metabolic process; GO:0006790 sulfur compound metabolic process; GO:0006807 nitrogen compound metabolic process; GO:0008152 metabolic process; GO:0009058 biosynthetic process; GO:0009102 biotin biosynthetic process; GO:0009110 vitamin biosynthetic …	GO:0005622 intracellular anatomical structure; GO:0005737 cytoplasm; GO:0005739 mitochondrion; GO:0043226 organelle; GO:0043227 membrane-bounded organelle; GO:0043229 intracellular organelle; GO:0043231 intracellular membrane-bounded organelle;	GO:0003824 catalytic activity; GO:0004076 biotin synthase activity; GO:0016740 transferase activity; GO:0016782 transferase activity, transferring sulphur-containing groups; GO:0016783 sulfurtransferase activity;	H	KOG2900	Biotin synthase
ELA33140.1	110	C	2.06081	0.00276572	Up	ATP synthase gamma chain [Colletotrichum fructicola Nara gc5]	GLC(1)GGIHSGLSR	-0.62109	1836.8	1158	2353.9	4186.4	3159	4513.3	0.624515	0.533456	0.760025	1.35263	1.20743	1.39255	K02136	map00190 Oxidative phosphorylation; map01100 Metabolic pathways	GO:0006091 generation of precursor metabolites and energy; GO:0006119 oxidative phosphorylation; GO:0006139 nucleobase-containing compound metabolic process; GO:0006163 purine nucleotide metabolic process; GO:0006164 purine nucleotide biosynthetic process; GO:0006725 cellular aromatic compound metabolic process; GO:0006753 nucleoside phosphate metabolic process; GO:0006754 ATP biosynthetic proces…	GO:0000275 mitochondrial proton-transporting ATP synthase complex, catalytic sector F(1); GO:0005622 intracellular anatomical structure; GO:0005737 cytoplasm; GO:0005739 mitochondrion; GO:0005740 mitochondrial envelope; GO:0005743 mitochondrial inner membrane; GO:0005753 mitochondrial proton-transporting ATP synthase complex; GO:0005756 mitochondrial proton-transporting ATP synthase, central stal…		C	KOG1531	F0F1-type ATP synthase, gamma subunit

## Sheet: Sheet2
Table S2 Differentially S-Nitrosylated proteins.
Protein accession	Gene name	Position	Amino acid	ΔCgGSNOR/WT Ratio	P value	Protein description
ELA26890.1	CGGC5_12184	89	C	0.370545	1.02208e-05	dihydroxy-acid dehydratase [Colletotrichum fructicola Nara gc5]
ELA28103.1	CGGC5_1429	38	C	0.592712	0.000485503	alcohol dehydrogenase, zinc-containing, putative [Colletotrichum fructicola Nara gc5]
ELA28103.1	CGGC5_1429	154	C	0.752517	0.00113291	alcohol dehydrogenase, zinc-containing, putative [Colletotrichum fructicola Nara gc5]
ELA33905.1	CGGC5_6231	56	C	0.761198	0.049487	hypothetical protein CGGC5_6231 [Colletotrichum fructicola Nara gc5]
ELA25293.1	CGGC5_13531	73	C	1.65054	0.00569449	Cytochrome c oxidase subunit 6B
ELA26429.1	CGGC5_12616	179	C	1.91424	0.000340079	biotin synthase [Colletotrichum fructicola Nara gc5]
ELA27309.1	CGGC5_11836	37	C	1.43616	0.00146621	Thioredoxin domain-containing protein
ELA28156.1	CGGC5_11144	111	C	1.55499	0.00718368	histone 3 [Colletotrichum fructicola Nara gc5]
ELA28502.1	CGGC5_10875	284	C	1.37444	0.0129546	arsenate reductase [Colletotrichum fructicola Nara gc5]
ELA30346.1	CGGC5_9438	94	C	1.45564	0.0162435	collagen-like protein mcl1 [Colletotrichum fructicola Nara gc5]
ELA33051.1	CGGC5_717	329	C	1.44162	0.00395309	CND3
ELA33140.1	CGGC5_168	110	C	2.06081	0.00276572	ATP synthase gamma chain [Colletotrichum fructicola Nara gc5]
ELA35439.1	CGGC5_4838	142	C	1.63407	0.000809924	nadh-ubiquinone oxidoreductase subunit [Colletotrichum fructicola Nara gc5]
ELA37162.1	CGGC5_3457	192	C	1.39148	0.00113532	ATP synthase alpha mitochondrial precursor [Colletotrichum fructicola Nara gc5]
ELA37213.1	CGGC5_3426	196	C	1.7879	0.000126447	aminopeptidase y [Colletotrichum fructicola Nara gc5]
ELA37323.1	CGGC5_3295	63	C	1.3539	0.0456376	Cytochrome c oxidase subunit 6B-like
ELA37836.1	CGGC5_2874	125	C	1.33912	0.0271678	Chorismate synthase

## Sheet: Table S3
Table S3 Primers used in the study.
Primer	Sequence	Application
CgGSNOR-5F	CGTGCTTGTCCTTTCCTCC	Amplification of 5' flanking
CgGSNOR-MF1	TCAAATAAAACACCCATCGTGCCAACGCCACAGTG	Amplification of 5' flanking
CgGSNOR-MR1	cactgtggcgttggcacGATGGGTGTTTTATTTGA	Amplification of 5' flanking
CgGSNOR-MF2	gaattgcatgctctcacGCATCCACGAACACACGG	Amplification of 3' flanking
CgGSNOR-MR2	CCGTGTGTTCGTGGATGCGTGAGAGCATGCAATTC	Amplification of 3' flanking
CgGSNOR-3R	CACCAGGAGGGAAGGCAAGG	Amplification of 3' flanking
CgGSNORJC5F	TCCCGTCTTATCGTTGCTCTG	Detection for knock-out mutant
CgGSNOR-JC3R	TCAACAATGCCACTTCCAAAA	Detection for knock-out mutant
CgGSNOR-OF	ATGTCTGCCACTGCAGGAAAGG	Detection for CgGSNOR
CgGSNOR-OR	TTACTTGCGCATGTCGACCACG	Detection for CgGSNOR
CgTOM20-F	TCTAGAATGTCCCAGACGTCGAC	Amplification of CgTOM20/Detection for GFP
CgTOM20-R	GGATCCGTTGCGGCGGTTGTAGT	Amplification of CgTOM20
GFP-R	TTACTTGTACAGCTCGTCCATG	Detection for GFP
CgCOX6B-5F	GCCTTTCGTAGGTGTCG	Amplification of 5' flanking
CgCOX6B-MF1	CCGAAAGAGACAGAAACAGTGCCAACGCCACAGTG	Amplification of 5' flanking
CgCOX6B-MR1	CACTGTGGCGTTGGCACTGTTTCTGTCTCTTTCGG	Amplification of 5' flanking
CgCOX6B-MF2	GAATTGCATGCTCTCACGGCCAACTTTGACCTCCCT	Amplification of 3' flanking
CgCOX6B-MR2	GGGAGGTCAAAGTTGGCCGTGAGAGCATGCAATTC	Amplification of 3' flanking
CgCOX6B-3R	ACGACTACCGACCAGCA	Amplification of 3' flanking
CgCOX6BJC5F	ACGGTGGAGGTCTCGACTCGGTT	Detection for knock-out mutant
CgCOX6B-JC3R	TGACGACAAAATCGGGAGACCGTC	Detection for knock-out mutant
CgCOX6B-OF	TCTAGAATGGGCTTCTTCTCCAC	Detection for CgCOX6B
CgCOX6B-OR	GGATCCCTACTGCCTCTTAGATGC	Detection for CgCOX6B
CgCOX6B42-F	ACGCCTACTTCGGCaGCCTCGACGCCAACAA	Amplification of 5' flanking
CgCOX6B42-R	TTGTTGGCGTCGAGGCtGCCGAAGTAGGCGT	Amplification of 5' flanking
CgCOX6B62-F	AGGCCCGTAAGGCAaGTCCGACGCAGAACG	Amplification of 5' flanking
CgCOX6B62-R	CGTTCTGCGTCGGACtTGCCTTACGGGCCT	Amplification of 5' flanking
CgCOX6B73-F	ACTTTGAGCGGGACaGCGCCGCTGCGTGGGT	Amplification of 5' flanking
CgCOX6B73-R	ACCCACGCAGCGGCGCtGTCCCGCTCAAAGT	Amplification of 5' flanking
CgCOX6B-R	TGGTCTTTGTAGTCCATCTGCCTCTTAGATGCCA	Amplification of 5' flanking
CgCOX6B-MF	TGGCATCTAAGAGGCAGATGGACTACAAAGACCA	Amplification of 3' flanking
CgCOX6B-MF1	CCGACCGGGAACCAGTTGGCCAACTTTGACCTCCC	Amplification of 3' flanking
CgCOX6B-MR1	GGGAGGTCAAAGTTGGCCAACTGGTTCCCGGTCGG	Amplification of 3' flanking
